# Supplementary material for: High-performance thermomagnetic generator controlled by a magnetocaloric switch
Source: Nat Commun. 2023 Aug 9;14:4811. doi: 10.1038/s41467-023-40634-x (PMC10412618; doi:10.1038/s41467-023-40634-x)
Supplement: Supplementary file 5 — Source Data [file 41467_2023_40634_MOESM5_ESM.xlsx]

## Sheet: Figure 2c~g
Figure 2c			Figure 2d		Figure 2e			Figure 2f			Figure 2g
Thickness (mm)	Magnetic flux change DΦ (Wb×10-5)	The peak value of dΦ/dt (Wb×10-5/s)		The peak value of dΦ/dt (Wb×10-5/s)	Length (mm)	Magnetic flux change DΦ (Wb×10-5)	The peak value of dΦ/dt (Wb×10-5/s)	Coil turns	Magnetic linkage change DNΦ (Wb×10-2)	The peak value of dNΦ/dt (Wb×10-2/s)		Magnetic linkage change DNΦ (Wb×10-2)	The peak value of dNΦ/dt (Wb×10-2/s)
1	1.86438	3.37	2.5 mm×2	5.89	1	1.945	3.53067	600	2.74139	5.0901	Before optimiaztion	1.116	2.02
1.5	2.71521	4.81	1.0 mm×5	7.78	3	3.887	7.21567	800	4.03142	7.4839	After optimization	7.19	13.3801
2	3.51484	5.59			5	4.54977	8.36167	1000	5.30672	9.86151
2.5	4.26133	5.89			7	4.55167	8.4435	1200	6.20288	11.5322
3	4.945	5.98			9	4.35437	8.06317	1400	6.81686	12.6681
3.5	5.56016	5.92			11	4.0555	7.49517	1600	7.19901	13.3801
4	5.993	5.62			13	3.7213	6.86292	1800	7.29048	13.5513
					15	3.39	6.24453	2000	7.38427	13.7098

## Sheet: Figure 3h~m
Figure 3h~m	Figure 3h	Figure 3h	Figure 3i	Figure 3i	Figure 3j	Figure 3k	Figure 3l	Figure 3l	Figure 3m	Figure 3m
Time (s)	The temperature of the water on the left inlet (K)	The temperature of the MCS on the left inlet (K)	The temperature of the water on the right inlet (K)	The temperature of the MCS on the right inlet (K)	Testing Voltage (V)	Simulated Voltage (V)	The B of the MCS on the left inlet (T)	The B of the MCS on the right inlet (T)	The dB/dt of the MCS on the left inlet (T/s)	The dB/dt of the MCS on the rihgt inlet (T/s)
0	362.753	362	284.786	285.88	0.00301	9.4236e-08	-0.10552	0.22338	0.0013	0
0.1	360.581	362.01	301.104	294.77	0.18229	0.17338	-0.10539	0.17158	-0.00015	-0.7657
0.2	353.281	359.65	317.422	309.46	0.04059	0.04447	-0.10555	0.12824	-0.0039	-0.28315
0.3	345.981	354.12	333.74	324.67	0.00845	0.01978	-0.10617	0.11495	-0.0078	-0.0893
0.4	337.288	347.65	340.951	334.41	0.00321	0.00839	-0.10711	0.11038	-0.0129	-0.0318
0.5	322.652	339.39	345.442	340.31	0.00308	0.00731	-0.10875	0.10859	-0.0263	-0.0143
0.6	308.017	328.4	349.933	345.36	0.00259	0.01126	-0.11237	0.10752	-0.0587	-0.0089
0.7	294.623	316.97	353.406	349.58	0.00341	0.02237	-0.12049	0.10681	-0.12565	-0.00585
0.8	292.404	307.36	356.281	352.99	0.00489	0.03597	-0.1375	0.10635	-0.16725	-0.0041
0.9	290.185	301.66	359.156	356.14	0.00642	0.02996	-0.15394	0.10599	-0.15265	-0.00285
1	287.966	298.04	360.618	358.23	0.00897	0.02733	-0.16803	0.10578	-0.1329	-0.00145
1.1	287.361	295.27	360.925	359.18	0.01074	0.02309	-0.18052	0.1057	-0.1083	-0.0006
1.2	286.975	293.3	361.232	359.76	0.01149	0.01647	-0.18969	0.10566	-0.0778	-0.00035
1.3	286.59	291.95	361.479	360.2	0.01138	0.01207	-0.19608	0.10563	-0.0559	-0.00025
1.4	286.368	290.95	361.598	360.49	0.0118	0.00926	-0.20087	0.10561	-0.04255	-0.00015
1.5	286.166	290.19	361.718	360.7	0.01042	0.00727	-0.20459	0.1056	-0.03335	-0.0001
1.6	285.964	289.6	361.824	360.88	0.00628	0.0058	-0.20754	0.10559	-0.02675	-0.0001
1.7	285.824	289.11	361.904	361.02	0.00328	0.00478	-0.20994	0.10558	-0.02185	-0.0001
1.8	285.7	288.7	361.985	361.15	0.00765	0.00387	-0.21191	0.10557	-0.018	-0.0001
1.9	285.575	288.36	362.063	361.26	0.00886	0.00324	-0.21354	0.10556	-0.0148	-5e-05
2	285.507	288.08	362.132	361.36	0.00836	0.00265	-0.21487	0.10556	-0.01205	-5e-05
2.1	285.48	287.84	362.201	361.46	0.00747	0.00219	-0.21595	0.10555	-0.0099	-0.0001
2.2	285.453	287.65	362.27	361.55	0.00751	0.00179	-0.21685	0.10554	-0.00815	-5e-05
2.3	285.401	287.48	362.33	361.63	0.00693	0.00155	-0.21758	0.10554	-0.00685	-5e-05
2.4	285.32	287.34	362.389	361.72	0.00613	0.00127	-0.21822	0.10553	-0.006	-0.0001
2.5	285.239	287.21	362.449	361.79	0.00586	0.00123	-0.21878	0.10552	-0.00545	-5e-05
2.6	285.167	287.08	362.484	361.85	0.00541	0.00111	-0.21931	0.10552	-0.0051	0
2.7	285.109	286.95	362.515	361.91	0.00519	0.00106	-0.2198	0.10552	-0.00475	-5e-05
2.8	285.05	286.83	362.547	361.96	0.00481	0.001	-0.22026	0.10551	-0.00445	-5e-05
2.9	284.989	286.72	362.569	362	0.00414	0.00093785	-0.22069	0.10551	-0.00415	0
3	284.907	286.61	362.588	362.04	0.00373	0.00086711	-0.22109	0.10551	-0.00385	-5e-05
3.1	284.825	286.51	362.607	362.07	0.00354	0.00079866	-0.22146	0.1055	-0.00355	-5e-05
3.2	284.78	286.41	362.626	362.11	0.00307	0.00073021	-0.2218	0.1055	-0.00315	0
3.3	284.835	286.33	362.643	362.14	0.00302	0.0006364	-0.22209	0.1055	-0.00275	0
3.4	284.891	286.25	362.66	362.17	0.00271	0.00055497	-0.22235	0.1055	-0.00235	0
3.5	284.937	286.19	362.671	362.19	0.00235	0.00047355	-0.22256	0.1055	-0.0019	-5e-05
3.6	284.835	286.14	362.679	362.22	0.00226	0.00039212	-0.22273	0.10549	-0.0017	-5e-05
3.7	284.732	286.09	362.687	362.24	0.00206	0.00038069	-0.2229	0.10549	-0.00155	0
3.8	284.629	286.05	362.704	362.27	0.00176	0.00032602	-0.22304	0.10549	-0.0013	0
3.9	284.835	286.01	362.728	362.3	0.00207	0.00027136	-0.22316	0.10549	-0.00195	0.00015
4	284.786	285.88	362.753	362	0.00128	-2.6932e-07	-0.22343	0.10552	0.2462	-0.00045
4.1	301.104	294.37	360.581	361.99	-0.11593	-0.17312	-0.17392	0.1054	0.7657	0.00025
4.2	317.422	309.01	353.281	359.47	-0.05274	-0.04474	-0.12902	0.10557	0.2929	0.00405
4.3	333.74	324.19	345.981	353.8	-0.01154	-0.01985	-0.11534	0.10621	0.09245	0.008
4.4	340.951	334.07	337.288	347.27	-0.00479	-0.00865	-0.11053	0.10717	0.0334	0.01325
4.5	345.442	340.02	322.652	338.85	-0.00669	-0.00745	-0.10866	0.10886	0.01485	0.0274
4.6	349.933	345.1	308.017	327.6	-0.01205	-0.01146	-0.10756	0.11265	0.00905	0.06175
4.7	353.406	349.34	294.623	316.04	-0.01499	-0.0229	-0.10685	0.12121	0.0059	0.1325
4.8	356.281	352.78	292.404	306.46	-0.01565	-0.03592	-0.10638	0.13915	0.00415	0.17665
4.9	359.156	355.93	290.185	300.86	-0.01424	-0.03031	-0.10602	0.15654	0.0029	0.1584
5	360.618	358.06	287.966	297.36	-0.013	-0.02727	-0.1058	0.17083	0.0015	0.13505
5.1	360.925	359.05	287.361	294.65	-0.01244	-0.02304	-0.10572	0.18355	0.00065	0.10965
5.2	361.232	359.64	286.975	292.74	-0.01135	-0.01644	-0.10567	0.19276	0.0004	0.0775
5.3	361.479	360.1	286.59	291.43	-0.01039	-0.01197	-0.10564	0.19905	0.00025	0.05425
5.4	361.598	360.4	286.368	290.49	-0.00919	-0.00926	-0.10562	0.20361	0.0002	0.0402
5.5	361.718	360.62	286.166	289.79	-0.00858	-0.00713	-0.1056	0.20709	0.00015	0.03085
5.6	361.824	360.81	285.964	289.23	-0.008	-0.00573	-0.10559	0.20978	0.0001	0.0243
5.7	361.904	360.97	285.824	288.77	-0.00712	-0.00478	-0.10558	0.21195	0.0001	0.01955
5.8	361.985	361.1	285.7	288.4	-0.00682	-0.00391	-0.10557	0.21369	0.0001	0.0158
5.9	362.063	361.21	285.575	288.09	-0.00608	-0.00322	-0.10556	0.21511	5e-05	0.0128
6	362.132	361.32	285.507	287.83	-0.00545	-0.00263	-0.10556	0.21625	5e-05	0.0103
6.1	362.201	361.42	285.48	287.62	-0.00473	-0.00219	-0.10555	0.21717	0.0001	0.0084
6.2	362.27	361.51	285.453	287.44	-0.0048	-0.00179	-0.10554	0.21793	5e-05	0.00685
6.3	362.33	361.6	285.401	287.3	-0.00449	-0.00154	-0.10554	0.21854	5e-05	0.0057
6.4	362.389	361.69	285.32	287.17	-0.0041	-0.00126	-0.10553	0.21907	0.0001	0.005
6.5	362.449	361.76	285.239	287.05	-0.00385	-0.00122	-0.10552	0.21954	5e-05	0.0046
6.6	362.484	361.83	285.167	286.93	-0.0037	-0.00109	-0.10552	0.21999	5e-05	0.0044
6.7	362.515	361.89	285.109	286.82	-0.00335	-0.00107	-0.10551	0.22042	5e-05	0.0042
6.8	362.547	361.94	285.05	286.7	-0.00277	-0.001	-0.10551	0.22083	0	0.004
6.9	362.569	361.98	284.989	286.59	-0.00265	-0.00094333	-0.10551	0.22122	5e-05	0.00375
7	362.588	362.02	284.907	286.49	-0.00246	-0.00086719	-0.1055	0.22158	5e-05	0.00345
7.1	362.607	362.05	284.825	286.39	-0.00231	-0.00079556	-0.1055	0.22191	0	0.00315
7.2	362.626	362.09	284.78	286.31	-0.00211	-0.00072392	-0.1055	0.22221	0	0.0028
7.3	362.643	362.12	284.835	286.23	-0.00197	-0.00063865	-0.1055	0.22247	0	0.00245
7.4	362.66	362.15	284.891	286.16	-0.00188	-0.00055986	-0.1055	0.2227	5e-05	0.00215
7.5	362.671	362.18	284.937	286.1	-0.0017	-0.00048106	-0.10549	0.2229	5e-05	0.00175
7.6	362.679	362.2	284.835	286.05	-0.00151	-0.00040226	-0.10549	0.22305	0	0.0015
7.7	362.687	362.23	284.732	286	-0.00126	-0.00038708	-0.10549	0.2232	0	0.0014
7.8	362.704	362.26	284.629	285.96	-0.00137	-0.00033357	-0.10549	0.22333	5e-05	0.0012
7.9	362.728	362.29	284.835	285.93	-0.00185	-0.00028006	-0.10548	0.22344	-0.00015	0.00025
8	362.753	362	284.786	285.88	0.00589	9.4236e-08	-0.10552	0.22338	0.00045	-0.2593
8.1	360.581	362.01	301.104	294.77	0.14565	0.17338	-0.10539	0.17158	-0.00015	-0.7657
8.2	353.281	359.65	317.422	309.46	0.03858	0.04447	-0.10555	0.12824	-0.0039	-0.28315
8.3	345.981	354.12	333.74	324.67	0.00742	0.01978	-0.10617	0.11495	-0.0078	-0.0893
8.4	337.288	347.65	340.951	334.41	0.00263	0.00839	-0.10711	0.11038	-0.0129	-0.0318
8.5	322.652	339.39	345.442	340.31	0.00252	0.00731	-0.10875	0.10859	-0.0263	-0.0143
8.6	308.017	328.4	349.933	345.36	0.00236	0.01126	-0.11237	0.10752	-0.0587	-0.0089
8.7	294.623	316.97	353.406	349.58	0.00359	0.02237	-0.12049	0.10681	-0.12565	-0.00585
8.8	292.404	307.36	356.281	352.99	0.00533	0.03597	-0.1375	0.10635	-0.16725	-0.0041
8.9	290.185	301.66	359.156	356.14	0.00689	0.02996	-0.15394	0.10599	-0.15265	-0.00285
9	287.966	298.04	360.618	358.23	0.00972	0.02733	-0.16803	0.10578	-0.1329	-0.00145
9.1	287.361	295.27	360.925	359.18	0.01173	0.02309	-0.18052	0.1057	-0.1083	-0.0006
9.2	286.975	293.3	361.232	359.76	0.01155	0.01647	-0.18969	0.10566	-0.0778	-0.00035
9.3	286.59	291.95	361.479	360.2	0.011	0.01207	-0.19608	0.10563	-0.0559	-0.00025
9.4	286.368	290.95	361.598	360.49	0.01128	0.00926	-0.20087	0.10561	-0.04255	-0.00015
9.5	286.166	290.19	361.718	360.7	0.01088	0.00727	-0.20459	0.1056	-0.03335	-0.0001
9.6	285.964	289.6	361.824	360.88	0.01019	0.0058	-0.20754	0.10559	-0.02675	-0.0001
9.7	285.824	289.11	361.904	361.02	0.00926	0.00478	-0.20994	0.10558	-0.02185	-0.0001
9.8	285.7	288.7	361.985	361.15	0.00895	0.00387	-0.21191	0.10557	-0.018	-0.0001
9.9	285.575	288.36	362.063	361.26	0.00839	0.00324	-0.21354	0.10556	-0.0148	-5e-05
10	285.507	288.08	362.132	361.36	0.00753	0.00265	-0.21487	0.10556	-0.01205	-5e-05
10.1	285.48	287.84	362.201	361.46	0.00657	0.00219	-0.21595	0.10555	-0.0099	-0.0001
10.2	285.453	287.65	362.27	361.55	0.0061	0.00179	-0.21685	0.10554	-0.00815	-5e-05
10.3	285.401	287.48	362.33	361.63	0.00553	0.00155	-0.21758	0.10554	-0.00685	-5e-05
10.4	285.32	287.34	362.389	361.72	0.0052	0.00127	-0.21822	0.10553	-0.006	-0.0001
10.5	285.239	287.21	362.449	361.79	0.0047	0.00123	-0.21878	0.10552	-0.00545	-5e-05
10.6	285.167	287.08	362.484	361.85	0.00448	0.00111	-0.21931	0.10552	-0.0051	0
10.7	285.109	286.95	362.515	361.91	0.00453	0.00106	-0.2198	0.10552	-0.00475	-5e-05
10.8	285.05	286.83	362.547	361.96	0.00407	0.001	-0.22026	0.10551	-0.00445	-5e-05
10.9	284.989	286.72	362.569	362	0.00365	0.00093785	-0.22069	0.10551	-0.00415	0
11	284.907	286.61	362.588	362.04	0.00339	0.00086711	-0.22109	0.10551	-0.00385	-5e-05
11.1	284.825	286.51	362.607	362.07	0.00294	0.00079866	-0.22146	0.1055	-0.00355	-5e-05
11.2	284.78	286.41	362.626	362.11	0.00283	0.00073021	-0.2218	0.1055	-0.00315	0
11.3	284.835	286.33	362.643	362.14	0.00266	0.0006364	-0.22209	0.1055	-0.00275	0
11.4	284.891	286.25	362.66	362.17	0.00261	0.00055497	-0.22235	0.1055	-0.00235	0
11.5	284.937	286.19	362.671	362.19	0.00226	0.00047355	-0.22256	0.1055	-0.0019	-5e-05
11.6	284.835	286.14	362.679	362.22	0.00215	0.00039212	-0.22273	0.10549	-0.0017	-5e-05
11.7	284.732	286.09	362.687	362.24	0.00204	0.00038069	-0.2229	0.10549	-0.00155	0
11.8	284.629	286.05	362.704	362.27	0.0018	0.00032602	-0.22304	0.10549	-0.0013	0
11.9	284.835	286.01	362.728	362.3	0.00231	0.00027136	-0.22316	0.10549	-0.00195	0.00015
12	284.786	285.88	362.753	362	0.00209	-2.6932e-07	-0.22343	0.10552	0.2462	-0.00045
12.1	301.104	294.37	360.581	361.99	-0.11517	-0.17312	-0.17392	0.1054	0.7657	0.00025
12.2	317.422	309.01	353.281	359.47	-0.06326	-0.04474	-0.12902	0.10557	0.2929	0.00405
12.3	333.74	324.19	345.981	353.8	-0.01414	-0.01985	-0.11534	0.10621	0.09245	0.008
12.4	340.951	334.07	337.288	347.27	-0.00457	-0.00865	-0.11053	0.10717	0.0334	0.01325
12.5	345.442	340.02	322.652	338.85	-0.00587	-0.00745	-0.10866	0.10886	0.01485	0.0274
12.6	349.933	345.1	308.017	327.6	-0.01121	-0.01146	-0.10756	0.11265	0.00905	0.06175
12.7	353.406	349.34	294.623	316.04	-0.01455	-0.0229	-0.10685	0.12121	0.0059	0.1325
12.8	356.281	352.78	292.404	306.46	-0.01573	-0.03592	-0.10638	0.13915	0.00415	0.17665
12.9	359.156	355.93	290.185	300.86	-0.01454	-0.03031	-0.10602	0.15654	0.0029	0.1584
13	360.618	358.06	287.966	297.36	-0.0136	-0.02727	-0.1058	0.17083	0.0015	0.13505
13.1	360.925	359.05	287.361	294.65	-0.01233	-0.02304	-0.10572	0.18355	0.00065	0.10965
13.2	361.232	359.64	286.975	292.74	-0.01074	-0.01644	-0.10567	0.19276	0.0004	0.0775
13.3	361.479	360.1	286.59	291.43	-0.00982	-0.01197	-0.10564	0.19905	0.00025	0.05425
13.4	361.598	360.4	286.368	290.49	-0.00943	-0.00926	-0.10562	0.20361	0.0002	0.0402
13.5	361.718	360.62	286.166	289.79	-0.00788	-0.00713	-0.1056	0.20709	0.00015	0.03085
13.6	361.824	360.81	285.964	289.23	-0.00779	-0.00573	-0.10559	0.20978	0.0001	0.0243
13.7	361.904	360.97	285.824	288.77	-0.00665	-0.00478	-0.10558	0.21195	0.0001	0.01955
13.8	361.985	361.1	285.7	288.4	-0.00642	-0.00391	-0.10557	0.21369	0.0001	0.0158
13.9	362.063	361.21	285.575	288.09	-0.00634	-0.00322	-0.10556	0.21511	5e-05	0.0128
14	362.132	361.32	285.507	287.83	-0.0059	-0.00263	-0.10556	0.21625	5e-05	0.0103
14.1	362.201	361.42	285.48	287.62	-0.00566	-0.00219	-0.10555	0.21717	0.0001	0.0084
14.2	362.27	361.51	285.453	287.44	-0.00508	-0.00179	-0.10554	0.21793	5e-05	0.00685
14.3	362.33	361.6	285.401	287.3	-0.00477	-0.00154	-0.10554	0.21854	5e-05	0.0057
14.4	362.389	361.69	285.32	287.17	-0.00438	-0.00126	-0.10553	0.21907	0.0001	0.005
14.5	362.449	361.76	285.239	287.05	-0.00382	-0.00122	-0.10552	0.21954	5e-05	0.0046
14.6	362.484	361.83	285.167	286.93	-0.00329	-0.00109	-0.10552	0.21999	5e-05	0.0044
14.7	362.515	361.89	285.109	286.82	-0.00324	-0.00107	-0.10551	0.22042	5e-05	0.0042
14.8	362.547	361.94	285.05	286.7	-0.00298	-0.001	-0.10551	0.22083	0	0.004
14.9	362.569	361.98	284.989	286.59	-0.00276	-0.00094333	-0.10551	0.22122	5e-05	0.00375
15	362.588	362.02	284.907	286.49	-0.00262	-0.00086719	-0.1055	0.22158	5e-05	0.00345
15.1	362.607	362.05	284.825	286.39	-0.00241	-0.00079556	-0.1055	0.22191	0	0.00315
15.2	362.626	362.09	284.78	286.31	-0.00222	-0.00072392	-0.1055	0.22221	0	0.0028
15.3	362.643	362.12	284.835	286.23	-0.00207	-0.00063865	-0.1055	0.22247	0	0.00245
15.4	362.66	362.15	284.891	286.16	-0.00199	-0.00055986	-0.1055	0.2227	5e-05	0.00215
15.5	362.671	362.18	284.937	286.1	-0.0018	-0.00048106	-0.10549	0.2229	5e-05	0.00175
15.6	362.679	362.2	284.835	286.05	-0.00153	-0.00040226	-0.10549	0.22305	0	0.0015
15.7	362.687	362.23	284.732	286	-0.00134	-0.00038708	-0.10549	0.2232	0	0.0014
15.8	362.704	362.26	284.629	285.96	-0.00117	-0.00033357	-0.10549	0.22333	5e-05	0.0012
15.9	362.728	362.29	284.835	285.93	-0.00179	-0.00028006	-0.10548	0.22344	-0.00015	0.00025
16	362.753	362	284.786	285.88	0.0033	9.4236e-08	-0.10552	0.22338	0.00045	-0.2593
16.1	360.581	362.01	301.104	294.77	0.16531	0.17338	-0.10539	0.17158	-0.00015	-0.7657
16.2	353.281	359.65	317.422	309.46	0.03297	0.04447	-0.10555	0.12824	-0.0039	-0.28315
16.3	345.981	354.12	333.74	324.67	0.00766	0.01978	-0.10617	0.11495	-0.0078	-0.0893
16.4	337.288	347.65	340.951	334.41	0.00295	0.00839	-0.10711	0.11038	-0.0129	-0.0318
16.5	322.652	339.39	345.442	340.31	0.00278	0.00731	-0.10875	0.10859	-0.0263	-0.0143
16.6	308.017	328.4	349.933	345.36	0.00278	0.01126	-0.11237	0.10752	-0.0587	-0.0089
16.7	294.623	316.97	353.406	349.58	0.00428	0.02237	-0.12049	0.10681	-0.12565	-0.00585
16.8	292.404	307.36	356.281	352.99	0.00715	0.03597	-0.1375	0.10635	-0.16725	-0.0041
16.9	290.185	301.66	359.156	356.14	0.00913	0.02996	-0.15394	0.10599	-0.15265	-0.00285
17	287.966	298.04	360.618	358.23	0.01173	0.02733	-0.16803	0.10578	-0.1329	-0.00145
17.1	287.361	295.27	360.925	359.18	0.0118	0.02309	-0.18052	0.1057	-0.1083	-0.0006
17.2	286.975	293.3	361.232	359.76	0.01218	0.01647	-0.18969	0.10566	-0.0778	-0.00035
17.3	286.59	291.95	361.479	360.2	0.01141	0.01207	-0.19608	0.10563	-0.0559	-0.00025
17.4	286.368	290.95	361.598	360.49	0.01064	0.00926	-0.20087	0.10561	-0.04255	-0.00015
17.5	286.166	290.19	361.718	360.7	0.01019	0.00727	-0.20459	0.1056	-0.03335	-0.0001
17.6	285.964	289.6	361.824	360.88	0.0095	0.0058	-0.20754	0.10559	-0.02675	-0.0001
17.7	285.824	289.11	361.904	361.02	0.0084	0.00478	-0.20994	0.10558	-0.02185	-0.0001
17.8	285.7	288.7	361.985	361.15	0.00823	0.00387	-0.21191	0.10557	-0.018	-0.0001
17.9	285.575	288.36	362.063	361.26	0.00766	0.00324	-0.21354	0.10556	-0.0148	-5e-05
18	285.507	288.08	362.132	361.36	0.00664	0.00265	-0.21487	0.10556	-0.01205	-5e-05
18.1	285.48	287.84	362.201	361.46	0.0062	0.00219	-0.21595	0.10555	-0.0099	-0.0001
18.2	285.453	287.65	362.27	361.55	0.0055	0.00179	-0.21685	0.10554	-0.00815	-5e-05
18.3	285.401	287.48	362.33	361.63	0.00516	0.00155	-0.21758	0.10554	-0.00685	-5e-05
18.4	285.32	287.34	362.389	361.72	0.0053	0.00127	-0.21822	0.10553	-0.006	-0.0001
18.5	285.239	287.21	362.449	361.79	0.00501	0.00123	-0.21878	0.10552	-0.00545	-5e-05
18.6	285.167	287.08	362.484	361.85	0.00445	0.00111	-0.21931	0.10552	-0.0051	0
18.7	285.109	286.95	362.515	361.91	0.0041	0.00106	-0.2198	0.10552	-0.00475	-5e-05
18.8	285.05	286.83	362.547	361.96	0.00385	0.001	-0.22026	0.10551	-0.00445	-5e-05
18.9	284.989	286.72	362.569	362	0.00338	0.00093785	-0.22069	0.10551	-0.00415	0
19	284.907	286.61	362.588	362.04	0.00306	0.00086711	-0.22109	0.10551	-0.00385	-5e-05
19.1	284.825	286.51	362.607	362.07	0.00296	0.00079866	-0.22146	0.1055	-0.00355	-5e-05
19.2	284.78	286.41	362.626	362.11	0.00291	0.00073021	-0.2218	0.1055	-0.00315	0
19.3	284.835	286.33	362.643	362.14	0.00255	0.0006364	-0.22209	0.1055	-0.00275	0
19.4	284.891	286.25	362.66	362.17	0.00243	0.00055497	-0.22235	0.1055	-0.00235	0
19.5	284.937	286.19	362.671	362.19	0.00232	0.00047355	-0.22256	0.1055	-0.0019	-5e-05
19.6	284.835	286.14	362.679	362.22	0.002	0.00039212	-0.22273	0.10549	-0.0017	-5e-05
19.7	284.732	286.09	362.687	362.24	0.00193	0.00038069	-0.2229	0.10549	-0.00155	0
19.8	284.629	286.05	362.704	362.27	0.00169	0.00032602	-0.22304	0.10549	-0.0013	0
19.9	284.835	286.01	362.728	362.3	0.00214	0.00027136	-0.22316	0.10549	-0.00195	0.00015
20	284.786	285.88	362.753	362	0.00222	-2.6932e-07	-0.22343	0.10552	0.2462	-0.00045
20.1	301.104	294.37	360.581	361.99	-0.10925	-0.17312	-0.17392	0.1054	0.7657	0.00025
20.2	317.422	309.01	353.281	359.47	-0.06451	-0.04474	-0.12902	0.10557	0.2929	0.00405
20.3	333.74	324.19	345.981	353.8	-0.01175	-0.01985	-0.11534	0.10621	0.09245	0.008
20.4	340.951	334.07	337.288	347.27	-0.00546	-0.00865	-0.11053	0.10717	0.0334	0.01325
20.5	345.442	340.02	322.652	338.85	-0.00678	-0.00745	-0.10866	0.10886	0.01485	0.0274
20.6	349.933	345.1	308.017	327.6	-0.01175	-0.01146	-0.10756	0.11265	0.00905	0.06175
20.7	353.406	349.34	294.623	316.04	-0.0156	-0.0229	-0.10685	0.12121	0.0059	0.1325
20.8	356.281	352.78	292.404	306.46	-0.01531	-0.03592	-0.10638	0.13915	0.00415	0.17665
20.9	359.156	355.93	290.185	300.86	-0.01425	-0.03031	-0.10602	0.15654	0.0029	0.1584
21	360.618	358.06	287.966	297.36	-0.01244	-0.02727	-0.1058	0.17083	0.0015	0.13505
21.1	360.925	359.05	287.361	294.65	-0.01239	-0.02304	-0.10572	0.18355	0.00065	0.10965
21.2	361.232	359.64	286.975	292.74	-0.01082	-0.01644	-0.10567	0.19276	0.0004	0.0775
21.3	361.479	360.1	286.59	291.43	-0.00977	-0.01197	-0.10564	0.19905	0.00025	0.05425
21.4	361.598	360.4	286.368	290.49	-0.00945	-0.00926	-0.10562	0.20361	0.0002	0.0402
21.5	361.718	360.62	286.166	289.79	-0.00904	-0.00713	-0.1056	0.20709	0.00015	0.03085
21.6	361.824	360.81	285.964	289.23	-0.00785	-0.00573	-0.10559	0.20978	0.0001	0.0243
21.7	361.904	360.97	285.824	288.77	-0.00735	-0.00478	-0.10558	0.21195	0.0001	0.01955
21.8	361.985	361.1	285.7	288.4	-0.00702	-0.00391	-0.10557	0.21369	0.0001	0.0158
21.9	362.063	361.21	285.575	288.09	-0.00615	-0.00322	-0.10556	0.21511	5e-05	0.0128
22	362.132	361.32	285.507	287.83	-0.00547	-0.00263	-0.10556	0.21625	5e-05	0.0103
22.1	362.201	361.42	285.48	287.62	-0.00517	-0.00219	-0.10555	0.21717	0.0001	0.0084
22.2	362.27	361.51	285.453	287.44	-0.0047	-0.00179	-0.10554	0.21793	5e-05	0.00685
22.3	362.33	361.6	285.401	287.3	-0.00432	-0.00154	-0.10554	0.21854	5e-05	0.0057
22.4	362.389	361.69	285.32	287.17	-0.00393	-0.00126	-0.10553	0.21907	0.0001	0.005
22.5	362.449	361.76	285.239	287.05	-0.00365	-0.00122	-0.10552	0.21954	5e-05	0.0046
22.6	362.484	361.83	285.167	286.93	-0.00325	-0.00109	-0.10552	0.21999	5e-05	0.0044
22.7	362.515	361.89	285.109	286.82	-0.00328	-0.00107	-0.10551	0.22042	5e-05	0.0042
22.8	362.547	361.94	285.05	286.7	-0.00294	-0.001	-0.10551	0.22083	0	0.004
22.9	362.569	361.98	284.989	286.59	-0.00276	-0.00094333	-0.10551	0.22122	5e-05	0.00375
23	362.588	362.02	284.907	286.49	-0.00276	-0.00086719	-0.1055	0.22158	5e-05	0.00345
23.1	362.607	362.05	284.825	286.39	-0.00238	-0.00079556	-0.1055	0.22191	0	0.00315
23.2	362.626	362.09	284.78	286.31	-0.00221	-0.00072392	-0.1055	0.22221	0	0.0028
23.3	362.643	362.12	284.835	286.23	-0.00183	-0.00063865	-0.1055	0.22247	0	0.00245
23.4	362.66	362.15	284.891	286.16	-0.0017	-0.00055986	-0.1055	0.2227	5e-05	0.00215
23.5	362.671	362.18	284.937	286.1	-0.00175	-0.00048106	-0.10549	0.2229	5e-05	0.00175
23.6	362.679	362.2	284.835	286.05	-0.00163	-0.00040226	-0.10549	0.22305	0	0.0015
23.7	362.687	362.23	284.732	286	-0.00148	-0.00038708	-0.10549	0.2232	0	0.0014
23.8	362.704	362.26	284.629	285.96	-0.00152	-0.00033357	-0.10549	0.22333	5e-05	0.0012
23.9	362.728	362.29	284.835	285.93	-0.00202	-0.00028006	-0.10548	0.22344	-0.00015	0.00025
24	362.753	362	284.786	285.88	-0.000872829	9.4236e-08	-0.10552	0.22338	0.00045	-0.2593
24.1	360.581	362.01	301.104	294.77	0.17294	0.17338	-0.10539	0.17158	-0.00015	-0.7657
24.2	353.281	359.65	317.422	309.46	0.04878	0.04447	-0.10555	0.12824	-0.0039	-0.28315
24.3	345.981	354.12	333.74	324.67	0.00829	0.01978	-0.10617	0.11495	-0.0078	-0.0893
24.4	337.288	347.65	340.951	334.41	0.00293	0.00839	-0.10711	0.11038	-0.0129	-0.0318
24.5	322.652	339.39	345.442	340.31	0.00263	0.00731	-0.10875	0.10859	-0.0263	-0.0143
24.6	308.017	328.4	349.933	345.36	0.00275	0.01126	-0.11237	0.10752	-0.0587	-0.0089
24.7	294.623	316.97	353.406	349.58	0.0045	0.02237	-0.12049	0.10681	-0.12565	-0.00585
24.8	292.404	307.36	356.281	352.99	0.00701	0.03597	-0.1375	0.10635	-0.16725	-0.0041
24.9	290.185	301.66	359.156	356.14	0.01027	0.02996	-0.15394	0.10599	-0.15265	-0.00285
25	287.966	298.04	360.618	358.23	0.01233	0.02733	-0.16803	0.10578	-0.1329	-0.00145
25.1	287.361	295.27	360.925	359.18	0.01345	0.02309	-0.18052	0.1057	-0.1083	-0.0006
25.2	286.975	293.3	361.232	359.76	0.01279	0.01647	-0.18969	0.10566	-0.0778	-0.00035
25.3	286.59	291.95	361.479	360.2	0.01159	0.01207	-0.19608	0.10563	-0.0559	-0.00025
25.4	286.368	290.95	361.598	360.49	0.01117	0.00926	-0.20087	0.10561	-0.04255	-0.00015
25.5	286.166	290.19	361.718	360.7	0.00965	0.00727	-0.20459	0.1056	-0.03335	-0.0001
25.6	285.964	289.6	361.824	360.88	0.00924	0.0058	-0.20754	0.10559	-0.02675	-0.0001
25.7	285.824	289.11	361.904	361.02	0.00877	0.00478	-0.20994	0.10558	-0.02185	-0.0001
25.8	285.7	288.7	361.985	361.15	0.00782	0.00387	-0.21191	0.10557	-0.018	-0.0001
25.9	285.575	288.36	362.063	361.26	0.00733	0.00324	-0.21354	0.10556	-0.0148	-5e-05
26	285.507	288.08	362.132	361.36	0.00651	0.00265	-0.21487	0.10556	-0.01205	-5e-05
26.1	285.48	287.84	362.201	361.46	0.00601	0.00219	-0.21595	0.10555	-0.0099	-0.0001
26.2	285.453	287.65	362.27	361.55	0.00545	0.00179	-0.21685	0.10554	-0.00815	-5e-05
26.3	285.401	287.48	362.33	361.63	0.00533	0.00155	-0.21758	0.10554	-0.00685	-5e-05
26.4	285.32	287.34	362.389	361.72	0.00459	0.00127	-0.21822	0.10553	-0.006	-0.0001
26.5	285.239	287.21	362.449	361.79	0.00405	0.00123	-0.21878	0.10552	-0.00545	-5e-05
26.6	285.167	287.08	362.484	361.85	0.00383	0.00111	-0.21931	0.10552	-0.0051	0
26.7	285.109	286.95	362.515	361.91	0.0039	0.00106	-0.2198	0.10552	-0.00475	-5e-05
26.8	285.05	286.83	362.547	361.96	0.00356	0.001	-0.22026	0.10551	-0.00445	-5e-05
26.9	284.989	286.72	362.569	362	0.0038	0.00093785	-0.22069	0.10551	-0.00415	0
27	284.907	286.61	362.588	362.04	0.00324	0.00086711	-0.22109	0.10551	-0.00385	-5e-05
27.1	284.825	286.51	362.607	362.07	0.00283	0.00079866	-0.22146	0.1055	-0.00355	-5e-05
27.2	284.78	286.41	362.626	362.11	0.00267	0.00073021	-0.2218	0.1055	-0.00315	0
27.3	284.835	286.33	362.643	362.14	0.00245	0.0006364	-0.22209	0.1055	-0.00275	0
27.4	284.891	286.25	362.66	362.17	0.00237	0.00055497	-0.22235	0.1055	-0.00235	0
27.5	284.937	286.19	362.671	362.19	0.00228	0.00047355	-0.22256	0.1055	-0.0019	-5e-05
27.6	284.835	286.14	362.679	362.22	0.00206	0.00039212	-0.22273	0.10549	-0.0017	-5e-05
27.7	284.732	286.09	362.687	362.24	0.00207	0.00038069	-0.2229	0.10549	-0.00155	0
27.8	284.629	286.05	362.704	362.27	0.00196	0.00032602	-0.22304	0.10549	-0.0013	0
27.9	284.835	286.01	362.728	362.3	0.00217	0.00027136	-0.22316	0.10549	-0.00195	0.00015
28	284.786	285.88	362.753	362	0.00195	-2.6932e-07	-0.22343	0.10552	0.2462	-0.00045
28.1	301.104	294.37	360.581	361.99	-0.10382	-0.17312	-0.17392	0.1054	0.7657	0.00025
28.2	317.422	309.01	353.281	359.47	-0.08236	-0.04474	-0.12902	0.10557	0.2929	0.00405
28.3	333.74	324.19	345.981	353.8	-0.01343	-0.01985	-0.11534	0.10621	0.09245	0.008
28.4	340.951	334.07	337.288	347.27	-0.00525	-0.00865	-0.11053	0.10717	0.0334	0.01325
28.5	345.442	340.02	322.652	338.85	-0.00703	-0.00745	-0.10866	0.10886	0.01485	0.0274
28.6	349.933	345.1	308.017	327.6	-0.01111	-0.01146	-0.10756	0.11265	0.00905	0.06175
28.7	353.406	349.34	294.623	316.04	-0.01592	-0.0229	-0.10685	0.12121	0.0059	0.1325
28.8	356.281	352.78	292.404	306.46	-0.01549	-0.03592	-0.10638	0.13915	0.00415	0.17665
28.9	359.156	355.93	290.185	300.86	-0.01436	-0.03031	-0.10602	0.15654	0.0029	0.1584
29	360.618	358.06	287.966	297.36	-0.01345	-0.02727	-0.1058	0.17083	0.0015	0.13505
29.1	360.925	359.05	287.361	294.65	-0.01234	-0.02304	-0.10572	0.18355	0.00065	0.10965
29.2	361.232	359.64	286.975	292.74	-0.01089	-0.01644	-0.10567	0.19276	0.0004	0.0775
29.3	361.479	360.1	286.59	291.43	-0.0097	-0.01197	-0.10564	0.19905	0.00025	0.05425
29.4	361.598	360.4	286.368	290.49	-0.00919	-0.00926	-0.10562	0.20361	0.0002	0.0402
29.5	361.718	360.62	286.166	289.79	-0.00844	-0.00713	-0.1056	0.20709	0.00015	0.03085
29.6	361.824	360.81	285.964	289.23	-0.00764	-0.00573	-0.10559	0.20978	0.0001	0.0243
29.7	361.904	360.97	285.824	288.77	-0.00782	-0.00478	-0.10558	0.21195	0.0001	0.01955
29.8	361.985	361.1	285.7	288.4	-0.00642	-0.00391	-0.10557	0.21369	0.0001	0.0158
29.9	362.063	361.21	285.575	288.09	-0.00621	-0.00322	-0.10556	0.21511	5e-05	0.0128
30	362.132	361.32	285.507	287.83	-0.00572	-0.00263	-0.10556	0.21625	5e-05	0.0103
30.1	362.201	361.42	285.48	287.62	-0.00531	-0.00219	-0.10555	0.21717	0.0001	0.0084
30.2	362.27	361.51	285.453	287.44	-0.00491	-0.00179	-0.10554	0.21793	5e-05	0.00685
30.3	362.33	361.6	285.401	287.3	-0.00423	-0.00154	-0.10554	0.21854	5e-05	0.0057
30.4	362.389	361.69	285.32	287.17	-0.00354	-0.00126	-0.10553	0.21907	0.0001	0.005
30.5	362.449	361.76	285.239	287.05	-0.00319	-0.00122	-0.10552	0.21954	5e-05	0.0046
30.6	362.484	361.83	285.167	286.93	-0.00345	-0.00109	-0.10552	0.21999	5e-05	0.0044
30.7	362.515	361.89	285.109	286.82	-0.00308	-0.00107	-0.10551	0.22042	5e-05	0.0042
30.8	362.547	361.94	285.05	286.7	-0.00279	-0.001	-0.10551	0.22083	0	0.004
30.9	362.569	361.98	284.989	286.59	-0.00274	-0.00094333	-0.10551	0.22122	5e-05	0.00375
31	362.588	362.02	284.907	286.49	-0.00261	-0.00086719	-0.1055	0.22158	5e-05	0.00345
31.1	362.607	362.05	284.825	286.39	-0.00236	-0.00079556	-0.1055	0.22191	0	0.00315
31.2	362.626	362.09	284.78	286.31	-0.002	-0.00072392	-0.1055	0.22221	0	0.0028
31.3	362.643	362.12	284.835	286.23	-0.00207	-0.00063865	-0.1055	0.22247	0	0.00245
31.4	362.66	362.15	284.891	286.16	-0.00197	-0.00055986	-0.1055	0.2227	5e-05	0.00215
31.5	362.671	362.18	284.937	286.1	-0.00187	-0.00048106	-0.10549	0.2229	5e-05	0.00175
31.6	362.679	362.2	284.835	286.05	-0.00162	-0.00040226	-0.10549	0.22305	0	0.0015
31.7	362.687	362.23	284.732	286	-0.00163	-0.00038708	-0.10549	0.2232	0	0.0014
31.8	362.704	362.26	284.629	285.96	-0.00149	-0.00033357	-0.10549	0.22333	5e-05	0.0012
31.9	362.728	362.29	284.835	285.93	-0.00195	-0.00028006	-0.10548	0.22344	-0.00015	0.00025
32	362.753	362	284.786	285.88	-0.00164	9.4236e-08	-0.10552	0.22338	0.00045	-0.2593
32.1	360.581	362.01	301.104	294.77	0.1632	0.17338	-0.10539	0.17158	-0.00015	-0.7657
32.2	353.281	359.65	317.422	309.46	0.0381	0.04447	-0.10555	0.12824	-0.0039	-0.28315
32.3	345.981	354.12	333.74	324.67	0.00934	0.01978	-0.10617	0.11495	-0.0078	-0.0893
32.4	337.288	347.65	340.951	334.41	0.00361	0.00839	-0.10711	0.11038	-0.0129	-0.0318
32.5	322.652	339.39	345.442	340.31	0.00285	0.00731	-0.10875	0.10859	-0.0263	-0.0143
32.6	308.017	328.4	349.933	345.36	0.00251	0.01126	-0.11237	0.10752	-0.0587	-0.0089
32.7	294.623	316.97	353.406	349.58	0.00435	0.02237	-0.12049	0.10681	-0.12565	-0.00585
32.8	292.404	307.36	356.281	352.99	0.00677	0.03597	-0.1375	0.10635	-0.16725	-0.0041
32.9	290.185	301.66	359.156	356.14	0.01024	0.02996	-0.15394	0.10599	-0.15265	-0.00285
33	287.966	298.04	360.618	358.23	0.01184	0.02733	-0.16803	0.10578	-0.1329	-0.00145
33.1	287.361	295.27	360.925	359.18	0.01278	0.02309	-0.18052	0.1057	-0.1083	-0.0006
33.2	286.975	293.3	361.232	359.76	0.01157	0.01647	-0.18969	0.10566	-0.0778	-0.00035
33.3	286.59	291.95	361.479	360.2	0.01122	0.01207	-0.19608	0.10563	-0.0559	-0.00025
33.4	286.368	290.95	361.598	360.49	0.01075	0.00926	-0.20087	0.10561	-0.04255	-0.00015
33.5	286.166	290.19	361.718	360.7	0.0103	0.00727	-0.20459	0.1056	-0.03335	-0.0001
33.6	285.964	289.6	361.824	360.88	0.00969	0.0058	-0.20754	0.10559	-0.02675	-0.0001
33.7	285.824	289.11	361.904	361.02	0.00924	0.00478	-0.20994	0.10558	-0.02185	-0.0001
33.8	285.7	288.7	361.985	361.15	0.00804	0.00387	-0.21191	0.10557	-0.018	-0.0001
33.9	285.575	288.36	362.063	361.26	0.00705	0.00324	-0.21354	0.10556	-0.0148	-5e-05
34	285.507	288.08	362.132	361.36	0.00688	0.00265	-0.21487	0.10556	-0.01205	-5e-05
34.1	285.48	287.84	362.201	361.46	0.00656	0.00219	-0.21595	0.10555	-0.0099	-0.0001
34.2	285.453	287.65	362.27	361.55	0.00602	0.00179	-0.21685	0.10554	-0.00815	-5e-05
34.3	285.401	287.48	362.33	361.63	0.00555	0.00155	-0.21758	0.10554	-0.00685	-5e-05
34.4	285.32	287.34	362.389	361.72	0.00506	0.00127	-0.21822	0.10553	-0.006	-0.0001
34.5	285.239	287.21	362.449	361.79	0.00467	0.00123	-0.21878	0.10552	-0.00545	-5e-05
34.6	285.167	287.08	362.484	361.85	0.00426	0.00111	-0.21931	0.10552	-0.0051	0
34.7	285.109	286.95	362.515	361.91	0.00384	0.00106	-0.2198	0.10552	-0.00475	-5e-05
34.8	285.05	286.83	362.547	361.96	0.00367	0.001	-0.22026	0.10551	-0.00445	-5e-05
34.9	284.989	286.72	362.569	362	0.00359	0.00093785	-0.22069	0.10551	-0.00415	0
35	284.907	286.61	362.588	362.04	0.00307	0.00086711	-0.22109	0.10551	-0.00385	-5e-05
35.1	284.825	286.51	362.607	362.07	0.00282	0.00079866	-0.22146	0.1055	-0.00355	-5e-05
35.2	284.78	286.41	362.626	362.11	0.00262	0.00073021	-0.2218	0.1055	-0.00315	0
35.3	284.835	286.33	362.643	362.14	0.0022	0.0006364	-0.22209	0.1055	-0.00275	0
35.4	284.891	286.25	362.66	362.17	0.0024	0.00055497	-0.22235	0.1055	-0.00235	0
35.5	284.937	286.19	362.671	362.19	0.00203	0.00047355	-0.22256	0.1055	-0.0019	-5e-05
35.6	284.835	286.14	362.679	362.22	0.00188	0.00039212	-0.22273	0.10549	-0.0017	-5e-05
35.7	284.732	286.09	362.687	362.24	0.00184	0.00038069	-0.2229	0.10549	-0.00155	0
35.8	284.629	286.05	362.704	362.27	0.00186	0.00032602	-0.22304	0.10549	-0.0013	0
35.9	284.835	286.01	362.728	362.3	0.00209	0.00027136	-0.22316	0.10549	-0.00195	0.00015
36	284.786	285.88	362.753	362	0.00133	-2.6932e-07	-0.22343	0.10552	0.2462	-0.00045
36.1	301.104	294.37	360.581	361.99	-0.10906	-0.17312	-0.17392	0.1054	0.7657	0.00025
36.2	317.422	309.01	353.281	359.47	-0.06378	-0.04474	-0.12902	0.10557	0.2929	0.00405
36.3	333.74	324.19	345.981	353.8	-0.01338	-0.01985	-0.11534	0.10621	0.09245	0.008
36.4	340.951	334.07	337.288	347.27	-0.00546	-0.00865	-0.11053	0.10717	0.0334	0.01325
36.5	345.442	340.02	322.652	338.85	-0.00412	-0.00745	-0.10866	0.10886	0.01485	0.0274
36.6	349.933	345.1	308.017	327.6	-0.00781	-0.01146	-0.10756	0.11265	0.00905	0.06175
36.7	353.406	349.34	294.623	316.04	-0.01226	-0.0229	-0.10685	0.12121	0.0059	0.1325
36.8	356.281	352.78	292.404	306.46	-0.01593	-0.03592	-0.10638	0.13915	0.00415	0.17665
36.9	359.156	355.93	290.185	300.86	-0.01541	-0.03031	-0.10602	0.15654	0.0029	0.1584
37	360.618	358.06	287.966	297.36	-0.01441	-0.02727	-0.1058	0.17083	0.0015	0.13505
37.1	360.925	359.05	287.361	294.65	-0.01305	-0.02304	-0.10572	0.18355	0.00065	0.10965
37.2	361.232	359.64	286.975	292.74	-0.01184	-0.01644	-0.10567	0.19276	0.0004	0.0775
37.3	361.479	360.1	286.59	291.43	-0.01029	-0.01197	-0.10564	0.19905	0.00025	0.05425
37.4	361.598	360.4	286.368	290.49	-0.00917	-0.00926	-0.10562	0.20361	0.0002	0.0402
37.5	361.718	360.62	286.166	289.79	-0.00843	-0.00713	-0.1056	0.20709	0.00015	0.03085
37.6	361.824	360.81	285.964	289.23	-0.00829	-0.00573	-0.10559	0.20978	0.0001	0.0243
37.7	361.904	360.97	285.824	288.77	-0.00782	-0.00478	-0.10558	0.21195	0.0001	0.01955
37.8	361.985	361.1	285.7	288.4	-0.00697	-0.00391	-0.10557	0.21369	0.0001	0.0158
37.9	362.063	361.21	285.575	288.09	-0.00642	-0.00322	-0.10556	0.21511	5e-05	0.0128
38	362.132	361.32	285.507	287.83	-0.00602	-0.00263	-0.10556	0.21625	5e-05	0.0103
38.1	362.201	361.42	285.48	287.62	-0.00565	-0.00219	-0.10555	0.21717	0.0001	0.0084
38.2	362.27	361.51	285.453	287.44	-0.00513	-0.00179	-0.10554	0.21793	5e-05	0.00685
38.3	362.33	361.6	285.401	287.3	-0.00454	-0.00154	-0.10554	0.21854	5e-05	0.0057
38.4	362.389	361.69	285.32	287.17	-0.00414	-0.00126	-0.10553	0.21907	0.0001	0.005
38.5	362.449	361.76	285.239	287.05	-0.00414	-0.00122	-0.10552	0.21954	5e-05	0.0046
38.6	362.484	361.83	285.167	286.93	-0.00384	-0.00109	-0.10552	0.21999	5e-05	0.0044
38.7	362.515	361.89	285.109	286.82	-0.00329	-0.00107	-0.10551	0.22042	5e-05	0.0042
38.8	362.547	361.94	285.05	286.7	-0.00314	-0.001	-0.10551	0.22083	0	0.004
38.9	362.569	361.98	284.989	286.59	-0.00289	-0.00094333	-0.10551	0.22122	5e-05	0.00375
39	362.588	362.02	284.907	286.49	-0.00273	-0.00086719	-0.1055	0.22158	5e-05	0.00345
39.1	362.607	362.05	284.825	286.39	-0.00242	-0.00079556	-0.1055	0.22191	0	0.00315
39.2	362.626	362.09	284.78	286.31	-0.00228	-0.00072392	-0.1055	0.22221	0	0.0028
39.3	362.643	362.12	284.835	286.23	-0.00206	-0.00063865	-0.1055	0.22247	0	0.00245
39.4	362.66	362.15	284.891	286.16	-0.00178	-0.00055986	-0.1055	0.2227	5e-05	0.00215
39.5	362.671	362.18	284.937	286.1	-0.00171	-0.00048106	-0.10549	0.2229	5e-05	0.00175
39.6	362.679	362.2	284.835	286.05	-0.00157	-0.00040226	-0.10549	0.22305	0	0.0015
39.7	362.687	362.23	284.732	286	-0.00158	-0.00038708	-0.10549	0.2232	0	0.0014
39.8	362.704	362.26	284.629	285.96	-0.00163	-0.00033357	-0.10549	0.22333	5e-05	0.0012
39.9	362.728	362.29	284.835	285.93	-0.00193	-0.00028006	-0.10548	0.22344	0	0.00055
40	362.753	362.26	284.786	285.93	-0.00136	0.0006137	-0.10549	0.22344	-0.0001	0

## Sheet: Figure 4
Figure 4a					Figure 4b					Figure 4c
Cold end temperature (K)	Measured peak value voltage (V)	Error bar	Simulated peak value voltage (V)	Average power (μW)	Hot end temperature (K)	Measured peak value voltage (V)	Error bar	Simulated peak value voltage (V)	Average power (μW)	Cycle period (s)	Measured peak value voltage (V)	Error bar	Simulated peak value voltage (V)	Average power (μW)
278	0.18477	0.01363	0.191	74.5	333	0.13325	0.01047	0.126	44.3	2	0.10436	0.00762	0.096	90.7
283	0.16004	0.01797	0.173	50.5	343	0.14975	0.01335	0.146	49.4	4	0.13553	0.0086	0.14	96.3
288	0.13526	0.01146	0.146	35	353	0.14838	0.0146	0.161	50	6	0.15468	0.01212	0.161	71.4
293	0.07219	0.01069	0.077	10.6	363	0.16004	0.01797	0.173	50.5	8	0.16004	0.01797	0.17	50.5
298	0.03381	0.00513	0.039	2.5	373	0.11077	0.01389	0.124	35.4	10	0.15964	0.01319	0.17	42.9
										12	0.15465	0.01637	0.17	34.9

## Sheet: Figure 5
Figure 5a				Figure 5b				Figure 5c			Figure 5d
	Voltage (V)	Average power (μW)			LaFeSiH/In	Gd		Active TMG	PDmax/DT (mW/cm3 K)		Time (s)	Voltage (V)
Before optimized	0.16004	50.5		Voltage (V/g)	0.034	0.03		1	4.34783e-10	[Ref.17]	0	0.000857674
Optimized	0.16301	123.2		Max power density (mW/cm3)	4	3.2		2	6.30769e-07	[Ref.10]	0.066	0.06121
				efficiency (%)	0.13	0.2		3	0.00025	[Ref.20]	0.11	0.1403
				Average power density (mW/cm3)	232	157.6		4	0.0048	[Ref.30]	0.155	0.08262
								5	0.03307	[Ref.18]	0.2	0.04408
								6	0.04706	This work	0.245	0.02476
											0.29	0.01485
											0.335	0.00956
											0.379	0.00632
											0.445	0.00498
											0.49	0.00525
											0.535	0.00786
											0.58	0.01225
											0.624	0.02013
											0.669	0.02897
											0.714	0.03368
											0.759	0.03572
											0.825	0.03454
											0.87	0.03013
											0.915	0.02679
											0.96	0.0237
											1.005	0.0214
											1.05	0.01834
											1.094	0.01689
											1.139	0.01561
											1.205	0.01441
											1.25	0.01277
											1.295	0.01195
											1.339	0.01114
											1.384	0.01037
											1.429	0.00961
											1.474	0.00913
											1.519	0.00864
											1.585	0.00791
											1.63	0.00699
											1.675	0.00662
											1.72	0.00613
											1.765	0.00568
											1.81	0.00517
											1.854	0.00525
											1.899	0.00538
											1.965	0.00491
											2.01	0.0029
											2.055	-0.04037
											2.099	-0.15253
											2.144	-0.12414
											2.189	-0.06111
											2.234	-0.03082
											2.279	-0.01697
											2.345	-0.01065
											2.39	-0.00706
											2.435	-0.00931
											2.48	-0.0164
											2.525	-0.02473
											2.569	-0.03058
											2.614	-0.0332
											2.659	-0.03291
											2.725	-0.03066
											2.77	-0.02716
											2.815	-0.02559
											2.86	-0.02324
											2.905	-0.02074
											2.949	-0.01918
											2.994	-0.01772
											3.039	-0.01615
											3.105	-0.01485
											3.149	-0.01347
											3.194	-0.01285
											3.239	-0.01199
											3.284	-0.01122
											3.329	-0.01048
											3.374	-0.01004
											3.419	-0.00936
											3.485	-0.00877
											3.53	-0.00809
											3.575	-0.00759
											3.62	-0.00708
											3.665	-0.00664
											3.71	-0.00607
											3.755	-0.00599
											3.799	-0.00544
											3.866	-0.00503
											3.911	-0.00507
											3.955	-0.00475
											4	-0.00331

## Sheet: Supplementary Figure 1
Supplementary Figure 1a				Supplementary Figure 1b	276K	280K	282K	284K	286K	288K	290K	292K	294K	296K	298K	300K	304K	308K	312K	316K	320K	324K	328K	333K	338K	343K	348K	353K	361K	369K	Supplementary Figure 1c	3 T	2 T	1 T	Supplementary Figure 1d
				Magnetic filed μ0H (T)	Magnatization M (Am2/kg)	Magnatization M (Am2/kg)	Magnatization M (Am2/kg)	Magnatization M (Am2/kg)	Magnatization M (Am2/kg)	Magnatization M (Am2/kg)	Magnatization M (Am2/kg)	Magnatization M (Am2/kg)	Magnatization M (Am2/kg)	Magnatization M (Am2/kg)	Magnatization M (Am2/kg)	Magnatization M (Am2/kg)	Magnatization M (Am2/kg)	Magnatization M (Am2/kg)	Magnatization M (Am2/kg)	Magnatization M (Am2/kg)	Magnatization M (Am2/kg)	Magnatization M (Am2/kg)	Magnatization M (Am2/kg)	Magnatization M (Am2/kg)	Magnatization M (Am2/kg)	Magnatization M (Am2/kg)	Magnatization M (Am2/kg)	Magnatization M (Am2/kg)	Magnatization M (Am2/kg)	Magnatization M (Am2/kg)	Temperature (K)	magnetic entropy change DSM(J/kg K)	magnetic entropy change DSM(J/kg K)	magnetic entropy change DSM(J/kg K)	Temperature (K)	Heat capacity CP(J/kg K)
Temperature (K)	Magnetization M (Am2/kg)	magnetization change rated M/dT		0	-0.30321	0.22704	0.23264	0.1264	0.05428	-0.02636	-0.10608	-0.17141	-0.18475	-0.12657	-0.07817	-0.05418	-0.03452	-0.02331	-0.01771	-0.01454	-0.01222	-0.01036	-0.00916	-0.00785	-0.00678	-0.00594	-0.00521	-0.0047	-0.00404	-0.00347	278	4.42657	3.01586	1.38335	272.548	260.136
369.663	1.62777	-0.02341		0.01999	11.0205	12.0146	11.9882	11.8508	11.5987	11.1511	10.38	9.11666	7.0938	4.53697	2.97595	2.16531	1.39711	1.00974	0.786	0.63962	0.53852	0.46328	0.40485	0.35001	0.30583	0.27151	0.24407	0.22143	0.19217	0.16957	281	4.99507	3.54524	1.81712	274.015	262.829
367.73	1.67302	-0.02421		0.03998	22.031	23.2864	23.1034	22.7357	22.0889	21.0518	19.4189	16.8999	12.9699	8.59722	5.87733	4.34846	2.82004	2.04118	1.58916	1.29327	1.08881	0.93671	0.81843	0.70687	0.61811	0.54899	0.4932	0.4473	0.38797	0.3423	283	5.24583	3.78487	2.0297	275.954	266.604
365.748	1.72261	-0.02587		0.05997	32.3019	33.653	33.2475	32.5292	31.4039	29.7018	27.1864	23.4796	17.8202	12.2619	8.66202	6.49359	4.2344	3.07086	2.39152	1.94639	1.63834	1.40899	1.23085	1.06333	0.92946	0.82594	0.74177	0.67255	0.5834	0.51472	285	5.75421	4.1802	2.27035	277.933	269.788
363.756	1.77586	-0.02753		0.07999	41.8501	43.1122	42.4158	41.2926	39.6164	37.2317	33.8582	28.9411	21.8838	15.6138	11.3062	8.5841	5.6344	4.09595	3.19199	2.59711	2.18636	1.88042	1.64266	1.41978	1.2401	1.10168	0.98976	0.89745	0.77878	0.68679	287	6.16566	4.51504	2.50549	279.924	271.538
361.765	1.83223	-0.0292		0.09999	50.6724	51.6662	50.6377	49.05	46.8152	43.7516	39.5366	33.3041	25.4372	18.6968	13.8293	10.6223	7.03017	5.11755	3.99046	3.24858	2.73486	2.35139	2.05407	1.77458	1.55101	1.37785	1.23767	1.12186	0.97354	0.85877	289	6.42846	4.77578	2.73431	281.924	273.7
359.772	1.89219	-0.03116		0.11997	58.7466	59.3647	57.9685	55.9089	53.1085	49.3506	44.1069	36.725	28.5682	21.5295	16.2272	12.605	8.40222	6.13844	4.78717	3.89755	3.28027	2.82182	2.46491	2.12888	1.86092	1.65288	1.48484	1.3462	1.16794	1.03042	291	6.82815	5.11072	2.98178	283.928	275.884
357.778	1.95648	-0.03312		0.13998	66.1724	66.2591	64.4763	61.9247	58.4772	53.8633	47.554	39.597	31.3799	24.1376	18.5182	14.5272	9.76278	7.15099	5.58091	4.54673	3.82721	3.29075	2.87494	2.48281	2.17075	1.92834	1.73224	1.57005	1.36226	1.20183	293	7.12395	5.34261	3.13991	285.94	276.873
355.784	2.02427	-0.03543		0.15998	72.8992	72.351	70.1128	66.9601	62.7604	57.206	50.2225	42.0885	33.9302	26.5648	20.6804	16.384	11.1029	8.15797	6.37541	5.19235	4.3713	3.75904	3.28449	2.83641	2.4797	2.20262	1.97874	1.79384	1.5566	1.37321	295	7.12575	5.32688	3.07714	287.949	277.064
353.784	2.09798	-0.03793		0.17998	78.925	77.5198	74.6957	70.8071	65.8757	59.7158	52.3811	44.3245	36.2227	28.8265	22.7472	18.192	12.4289	9.15837	7.16308	5.8372	4.91499	4.22739	3.69376	3.18961	2.78886	2.47739	2.22522	2.01744	1.75054	1.54439	297	7.04561	5.15881	2.84277	289.965	277.567
351.791	2.17573	-0.04053		0.19998	84.1218	81.5152	78.0897	73.6137	68.1789	61.6606	54.3028	46.3319	38.371	30.9614	24.7171	19.9357	13.735	10.1494	7.94947	6.48432	5.45705	4.69516	4.10136	3.54176	3.09745	2.75198	2.47142	2.2404	1.94438	1.71553	299	6.59119	4.75127	2.4865	291.98	276.303
349.798	2.25956	-0.04372		0.22	88.2171	84.453	80.5671	75.6593	69.906	63.3428	56.0445	48.2121	40.3251	32.9498	26.5972	21.6267	15.0176	11.1349	8.73291	7.12586	5.99999	5.16137	4.51041	3.8938	3.40598	3.0255	2.71792	2.46396	2.13851	1.88623	302	6.07622	4.2176	2.00915	293.995	274.006
347.802	2.35012	-0.04717		0.23998	91.4162	86.5947	82.3582	77.2233	71.3795	64.8468	57.662	49.9273	42.1628	34.8359	28.388	23.2607	16.287	12.115	9.51199	7.76657	6.54406	5.62681	4.91849	4.24514	3.71434	3.29989	2.96415	2.68655	2.33227	2.05741	306	5.34523	3.52623	1.47835	296.022	268.08
345.807	2.44779	-0.05083		0.25998	93.8753	88.1784	83.7704	78.551	72.698	66.207	59.1144	51.5398	43.9086	36.5771	30.1069	24.8307	17.5255	13.0853	10.2889	8.40383	7.0824	6.09472	5.32512	4.59664	4.02191	3.57347	3.20981	2.90912	2.52599	2.22838	310	4.67306	2.90444	1.07438	298.047	262.155
343.811	2.55297	-0.05495		0.27997	95.6665	89.4732	84.9527	79.7235	73.9002	67.4732	60.5183	53.062	45.5065	38.2526	31.7401	26.3608	18.7503	14.0499	11.0617	9.04137	7.62158	6.55977	5.73193	4.94765	4.32947	3.84675	3.45531	3.13197	2.7199	2.39911	314	4.01501	2.35537	0.78781	300.061	256.23
341.817	2.66708	-0.05969		0.29997	97.109	90.5736	86.0169	80.8038	75.0029	68.6337	61.7546	54.4654	47.0247	39.8483	33.2963	27.842	19.9568	15.0024	11.828	9.67686	8.15921	7.02315	6.14015	5.297	4.63614	4.11964	3.7006	3.35474	2.91344	2.56938	318	3.37581	1.88101	0.58074	302.137	250.305
339.819	2.7913	-0.06496		0.31997	98.3309	91.5371	86.976	81.7697	76.0225	69.7457	62.9625	55.8079	48.4716	41.3421	34.8009	29.2607	21.1345	15.9488	12.5959	10.3097	8.69471	7.48547	6.54568	5.64769	4.94327	4.39246	3.94544	3.57693	3.10672	2.74043	322	2.86979	1.52856	0.44679	304.075	244.379
337.824	2.92645	-0.07103		0.33996	99.3975	92.4284	87.8543	82.6839	76.9807	70.8067	64.1156	57.069	49.8297	42.7826	36.2588	30.6418	22.2986	16.8897	13.3557	10.9404	9.23061	7.94874	6.95139	5.99771	5.25067	4.66504	4.19124	3.79936	3.29989	2.91102	326	2.44735	1.25706	0.35239	306.126	239.394
335.826	3.07492	-0.07803		0.35997	100.338	93.2385	88.6797	83.5498	77.8886	71.7805	65.2151	58.2406	51.135	44.1499	37.6284	31.973	23.4355	17.8123	14.1128	11.568	9.76521	8.40855	7.35563	6.35015	5.55696	4.93801	4.43573	4.022	3.49343	3.08185	330.5	2.02647	1.00622	0.27304	308.154	233.546
333.832	3.23796	-0.08569		0.37996	101.206	93.9957	89.4475	84.3456	78.7658	72.7379	66.2388	59.3943	52.3691	45.4596	38.962	33.2807	24.5511	18.7327	14.8641	12.195	10.2966	8.86905	7.75869	6.69866	5.8635	5.21067	4.68104	4.24441	3.68681	3.25213	335.5	1.66372	0.80497	0.21424	310.187	227.603
331.834	3.41701	-0.09466		0.39996	101.984	94.7082	90.1668	85.1242	79.5949	73.6312	67.2244	60.5221	53.5648	46.7218	40.2548	34.54	25.6545	19.6423	15.6126	12.8179	10.8273	9.3292	8.1628	7.04726	6.17272	5.48252	4.92608	4.46637	3.87939	3.42296	340.5	1.36747	0.64867	0.16951	312.213	225.222
329.838	3.61603	-0.10542		0.41998	102.701	95.3858	90.8664	85.8565	80.3742	74.465	68.1787	61.5507	54.6945	47.9501	41.4871	35.7788	26.7338	20.5378	16.356	13.4412	11.3583	9.78816	8.56654	7.39552	6.47807	5.75497	5.17106	4.68835	4.07326	3.59359	345.5	1.14321	0.53348	0.13802	314.238	221.93
327.84	3.83803	-0.11789		0.43998	103.389	96.0108	91.5159	86.5494	81.135	75.2952	69.0779	62.5233	55.7814	49.0922	42.6829	36.9459	27.8001	21.4261	17.0925	14.0603	11.8856	10.2478	8.9681	7.74355	6.78373	6.03119	5.4161	4.91109	4.26665	3.76389	350.5	0.96283	0.44502	0.11412	316.26	218.064
325.844	4.08683	-0.13321		0.45997	104.029	96.6337	92.1466	87.231	81.8527	76.1002	69.9599	63.5042	56.8522	50.2057	43.8433	38.1055	28.8329	22.3099	17.825	14.6754	12.4152	10.7034	9.36997	8.09237	7.08883	6.30314	5.66047	5.13318	4.45991	3.9341	357	0.78205	0.3579	0.09123	318.283	214.531
323.848	4.36987	-0.15044		0.47999	104.639	97.1929	92.7485	87.8776	82.5539	76.8631	70.8131	64.4392	57.8625	51.285	44.955	39.2216	29.8613	23.1844	18.5543	15.2881	12.9395	11.1607	9.77154	8.4396	7.39554	6.57555	5.90572	5.35493	4.65257	4.10511	365	0.6188	0.2807	0.0712	320.292	212.369
321.851	4.68756	-0.17034		0.49997	105.203	97.7439	93.3341	88.5003	83.242	77.6043	71.628	65.3387	58.8476	52.3367	46.0429	40.313	30.8585	24.0389	19.2803	15.899	13.4619	11.6146	10.1724	8.78535	7.70111	6.8462	6.1529	5.5771	4.84533	4.27506					322.282	208.95
319.859	5.04932	-0.19508		0.51998	105.759	98.2845	93.8851	89.1028	83.8918	78.3194	72.4005	66.1991	59.7844	53.3664	47.0985	41.3819	31.8417	24.8971	19.9987	16.5092	13.9881	12.0688	10.5709	9.13194	8.00597	7.11843	6.39826	5.79841	5.03834	4.44526					324.293	207.729
317.863	5.46556	-0.22632		0.53997	106.276	98.8126	94.4376	89.6834	84.5333	78.9952	73.1663	67.0255	60.7161	54.3357	48.1309	42.4018	32.8114	25.7325	20.714	17.1189	14.5084	12.525	10.9726	9.47927	8.31192	7.38985	6.64224	6.02382	5.23167	4.61573					326.311	206.373
315.866	5.95299	-0.26579		0.55998	106.771	99.313	94.9526	90.2638	85.1422	79.6619	73.9032	67.8314	61.5693	55.2776	49.1117	43.4107	33.7541	26.5667	21.4219	17.7222	15.0303	12.9785	11.3714	9.82535	8.6168	7.66286	6.88652	6.24655	5.42489	4.7864					328.332	204.303
313.87	6.52693	-0.31475		0.58	107.251	99.79	95.4684	90.8036	85.7379	80.3222	74.6011	68.6189	62.4316	56.2021	50.0834	44.3859	34.6863	27.3991	22.1277	18.3211	15.5464	13.4298	11.77	10.1722	8.92162	7.9338	7.13141	6.46761	5.61787	4.95639					330.352	203.17
311.871	7.21044	-0.3782		0.59999	107.718	100.255	95.9674	91.3273	86.3114	80.9561	75.3058	69.3692	63.2573	57.0877	51.0047	45.3484	35.6039	28.1983	22.8285	18.9166	16.0623	13.8791	12.1686	10.5164	9.22504	8.20518	7.37565	6.69002	5.81012	5.12677					332.376	202.473
309.874	8.03825	-0.46115		0.61998	108.172	100.709	96.4493	91.8491	86.8703	81.5699	75.9875	70.1175	64.0643	57.948	51.9251	46.2703	36.4959	29.0101	23.5178	19.5163	16.5783	14.3308	12.5661	10.8625	9.53108	8.47751	7.6203	6.91165	6.00654	5.29664					334.4	201.194
307.876	9.05271	-0.57129		0.63997	108.598	101.173	96.9105	92.3706	87.4198	82.1488	76.6355	70.8405	64.8638	58.8131	52.7924	47.1769	37.3788	29.8023	24.2119	20.1076	17.0906	14.7778	12.9649	11.2089	9.83412	8.74763	7.86389	7.13348	6.19813	5.46711					336.428	201.031
305.878	10.3208	-0.72283		0.65997	109.018	101.589	97.3889	92.8551	87.9638	82.7262	77.2822	71.5478	65.6075	59.6209	53.6535	48.0781	38.2436	30.5826	24.8951	20.698	17.6026	15.2282	13.3623	11.5528	10.1397	9.01894	8.10805	7.35444	6.39225	5.63726					338.455	201.395
303.879	11.9417	-0.93092		0.68	109.441	102.023	97.8217	93.3434	88.4988	83.3016	77.8993	72.2246	66.3699	60.4536	54.5193	48.9241	39.0925	31.3606	25.5722	21.2825	18.1131	15.6768	13.7558	11.898	10.4433	9.28927	8.35163	7.57589	6.58467	5.80705					340.485	200.903
301.883	14.0392	-1.21657		0.69999	109.833	102.42	98.2608	93.823	89.006	83.8581	78.5246	72.8799	67.0727	61.2081	55.3259	49.7852	39.9379	32.1281	26.2459	21.8684	18.6188	16.1213	14.1514	12.2425	10.7469	9.56106	8.59565	7.79759	6.77684	5.97757					342.51	199.868
299.885	16.8011	-1.60545		0.71996	110.212	102.825	98.6926	94.2753	89.5012	84.4089	79.1213	73.5455	67.8059	61.9695	56.1362	50.6107	40.7573	32.8878	26.913	22.4499	19.1307	16.569	14.5489	12.5859	11.0482	9.83186	8.83919	8.01983	6.96986	6.1505					344.543	197.8
297.888	20.4533	-2.09605		0.73997	110.595	103.229	99.0978	94.7399	89.9839	84.9391	79.6869	74.1811	68.483	62.7101	56.9174	51.4209	41.564	33.6279	27.5703	23.027	19.6355	17.0147	14.9443	12.9285	11.3531	10.1018	9.08387	8.24021	7.16248	6.32067					346.572	195.765
295.801	25.3859	-2.66541		0.75997	110.97	103.615	99.5085	95.1753	90.4659	85.4622	80.2742	74.7985	69.1505	63.4422	57.6854	52.2069	42.3605	34.3672	28.231	23.5968	20.1377	17.4587	15.3375	13.2719	11.6556	10.3721	9.32546	8.46138	7.35435	6.49065					348.595	195.605
293.81	31.2947	-3.20126		0.77999	111.332	104.002	99.916	95.6073	90.9276	85.9556	80.8225	75.4041	69.8192	64.1395	58.4282	52.9859	43.1394	35.1009	28.8819	24.171	20.6363	17.9003	15.7319	13.6154	11.9581	10.6426	9.57147	8.68223	7.54697	6.66094					350.617	194.861
291.814	38.1513	-3.53126		0.79998	111.675	104.367	100.305	96.0342	91.3827	86.4607	81.348	75.9868	70.4577	64.8322	59.1532	53.756	43.9	35.8275	29.5252	24.7418	21.1417	18.3439	16.1225	13.9571	12.2609	10.9133	9.81285	8.90279	7.74025	6.83042					352.637	195.119
289.823	45.3743	-3.41172		0.81998	112.015	104.727	100.696	96.4562	91.8477	86.9568	81.8876	76.5813	71.0791	65.51	59.86	54.4847	44.6544	36.5359	30.1694	25.3069	21.6405	18.7846	16.5125	14.3002	12.5635	11.1826	10.0565	9.12461	7.93202	7.00055					354.658	195.164
287.829	51.7454	-2.76946		0.83997	112.359	105.083	101.08	96.8586	92.2894	87.4356	82.429	77.1532	71.6752	66.1719	60.5676	55.2086	45.4006	37.2442	30.8034	25.8695	22.1369	19.2238	16.906	14.6405	12.865	11.4516	10.3003	9.34526	8.12381	7.17016					356.676	195.024
285.832	56.4253	-2.07496		0.85999	112.688	105.436	101.445	97.2646	92.7179	87.8954	82.9271	77.6909	72.2944	66.8213	61.2835	55.9326	46.1322	37.9351	31.4392	26.4272	22.6297	19.6625	17.2972	14.982	13.1657	11.7211	10.5425	9.56625	8.31637	7.3402					358.693	194.047
283.836	60.0314	-1.61291		0.87995	113.012	105.784	101.807	97.6508	93.1515	88.3638	83.4362	78.26	72.8963	67.4525	61.9316	56.6401	46.8449	38.6255	32.0638	26.9795	23.1265	20.097	17.6852	15.3216	13.468	11.9903	10.7861	9.78708	8.50846	7.50951					360.706	193.972
281.838	62.8662	-1.27163		0.89998	113.335	106.126	102.165	98.0519	93.5554	88.8096	83.9313	78.7911	73.4718	68.0762	62.6058	57.3207	47.5522	39.2975	32.6791	27.5349	23.6153	20.5337	18.0731	15.6632	13.7678	12.2597	11.0275	10.0076	8.70033	7.67915					362.723	195.059
279.839	65.1145	-1.01086		0.91998	113.638	106.457	102.52	98.4239	93.9763	89.266	84.4072	79.299	74.0404	68.6719	63.2494	57.9941	48.2534	39.9765	33.2986	28.0846	24.1038	20.9724	18.4623	16.002	14.0687	12.5277	11.2704	10.2285	8.89271	7.84883					364.742	195.104
277.846	66.9027	-0.81206		0.93999	113.948	106.781	102.873	98.8013	94.3758	89.6957	84.8934	79.8042	74.5989	69.2837	63.883	58.6583	48.9425	40.6362	33.9046	28.6341	24.5891	21.4052	18.8505	16.3422	14.3695	12.798	11.5127	10.4499	9.0858	8.01867					366.754	195.121
275.845	68.3572	-0.66216		0.95999	114.255	107.093	103.205	99.1718	94.7804	90.1329	85.3446	80.3172	75.1436	69.8717	64.5052	59.3123	49.6055	41.2905	34.5083	29.1761	25.0715	21.834	19.2371	16.6794	14.6698	13.0654	11.7547	10.6692	9.27691	8.18864					368.762	195.495
273.845	69.5516	-0.55714		0.98	114.543	107.425	103.545	99.5329	95.1566	90.5524	85.8148	80.8211	75.695	70.4523	65.1049	59.9486	50.2659	41.9336	35.1124	29.7139	25.5578	22.2662	19.6216	17.0181	14.9706	13.3334	11.9971	10.8884	9.46893	8.35912					370.773	196.127
271.854	70.5811	-0.48026		0.99998	114.829	107.743	103.88	99.8942	95.561	90.9683	86.2656	81.3092	76.2092	70.9975	65.7052	60.5758	50.9228	42.5746	35.7024	30.257	26.0404	22.6955	20.006	17.3558	15.2673	13.6017	12.2389	11.109	9.66127	8.52789					372.788	195.132
269.855	71.4679	-0.42012		1.04999	115.541	108.511	104.691	100.751	96.4902	91.9798	87.3565	82.4985	77.4821	72.3618	67.1868	62.1338	52.5365	44.132	37.169	31.5847	27.2352	23.7623	20.9652	18.1984	16.015	14.2708	12.8433	11.6578	10.1405	8.95253
267.859	72.2592	-0.3798		1.09998	116.209	109.22	105.481	101.601	97.3956	92.9513	88.4131	83.6382	78.711	73.7036	68.5491	63.5703	54.0519	45.6694	38.6075	32.9095	28.4188	24.8251	21.9148	19.0364	16.7572	14.9394	13.4479	12.2086	10.6199	9.37522
265.863	72.9838	-0.34826		1.14997	116.852	109.947	106.239	102.417	98.2655	93.9	89.4263	84.7488	79.8773	74.9502	69.8878	64.9564	55.5576	47.15	40.0129	34.1962	29.5807	25.8754	22.862	19.8708	17.5028	15.605	14.0477	12.7569	11.0968	9.79974
263.866	73.6499	-0.32216		1.19997	117.487	110.631	106.987	103.206	99.1344	94.8087	90.3992	85.8101	81.0422	76.1838	71.194	66.3342	56.9875	48.5875	41.3914	35.4711	30.7388	26.9197	23.8031	20.7027	18.244	16.2701	14.65	13.3036	11.5754	10.2224
261.868	74.2711	-0.30182		1.24997	118.105	111.314	107.702	103.966	99.9419	95.6876	91.351	86.8363	82.1297	77.338	72.4231	67.643	58.3867	49.9849	42.7388	36.7271	31.8807	27.9535	24.7382	21.5326	18.9806	16.933	15.2513	13.8525	12.053	10.6437
259.873	74.855	-0.28838		1.29997	118.702	111.966	108.387	104.728	100.734	96.5537	92.2654	87.8155	83.1891	78.4755	73.6236	68.9065	59.727	51.3541	44.0565	37.9549	33.0039	28.9776	25.6616	22.3551	19.7174	17.594	15.8515	14.3991	12.5311	11.0678
257.875	75.4225	-0.27128		1.34998	119.282	112.617	109.066	105.444	101.507	97.3706	93.1516	88.7698	84.2172	79.5757	74.8058	70.1037	61.0515	52.6888	45.3456	39.1638	34.1243	29.993	26.5892	23.1734	20.4503	18.2557	16.4465	14.944	13.009	11.4899
255.878	75.939	-0.25873		1.39996	119.845	113.231	109.72	106.145	102.27	98.1903	94.0347	89.6827	85.203	80.6183	75.8902	71.3042	62.3071	53.9734	46.6037	40.351	35.2246	30.998	27.5056	23.9873	21.1808	18.912	17.0448	15.4896	13.4845	11.9117
253.879	76.4564	-0.25181		1.45001	120.4	113.819	110.367	106.833	102.993	98.9712	94.8677	90.5858	86.1587	81.6518	76.9962	72.4405	63.5238	55.2215	47.8416	41.5152	36.3037	32.0005	28.4158	24.803	21.906	19.5675	17.6404	16.0327	13.9604	12.3336
251.882	76.9451	-0.23817		1.49999	120.923	114.428	110.986	107.493	103.702	99.726	95.6687	91.4484	87.1148	82.6338	78.0481	73.5449	64.7344	56.4676	49.0494	42.6704	37.3833	32.9819	29.32	25.6096	22.6345	20.2211	18.2347	16.5743	14.4349	12.7554
249.887	77.4071	-0.22816		1.54997	121.453	114.987	111.586	108.148	104.404	100.469	96.4643	92.2943	88.0084	83.6102	79.0642	74.6103	65.8734	57.6498	50.2311	43.8045	38.4336	33.9614	30.2127	26.415	23.3547	20.8735	18.8281	17.1173	14.9091	13.1754
247.89	77.8559	-0.2248		1.59998	121.965	115.573	112.172	108.785	105.073	101.185	97.2381	93.1371	88.8822	84.5451	80.0475	75.6541	66.9959	58.8247	51.3906	44.9173	39.4904	34.9305	31.1014	27.2144	24.0742	21.5272	19.4198	17.6563	15.3835	13.5976
245.891	78.3055	-0.21736		1.64999	122.461	116.113	112.768	109.395	105.741	101.908	97.9939	93.9444	89.7362	85.4454	81.0096	76.6571	68.0847	59.9785	52.529	46.0184	40.5148	35.8873	31.9837	28.0063	24.7935	22.1744	20.0101	18.1963	15.8568	14.0165
243.893	78.7247	-0.20588		1.69999	122.941	116.659	113.326	110.008	106.393	102.588	98.7172	94.7212	90.5709	86.3312	81.9493	77.6503	69.1419	61.0971	53.6296	47.0833	41.5353	36.8357	32.8604	28.7989	25.5054	22.8209	20.6	18.7359	16.3319	14.4362
241.898	79.1276	-0.20165		1.74999	123.429	117.181	113.893	110.602	107.019	103.259	99.4444	95.4801	91.3774	87.1965	82.8528	78.6095	70.1807	62.1645	54.7328	48.1451	42.5339	37.7753	33.7322	29.5838	26.2114	23.464	21.1854	19.2734	16.8015	14.8567
239.899	79.5302	-0.20142		1.79998	123.91	117.695	114.443	111.18	107.631	103.923	100.127	96.238	92.1721	88.0109	83.7377	79.5301	71.1852	63.2334	55.7885	49.1908	43.5287	38.7034	34.5923	30.3633	26.9202	24.1086	21.7709	19.8107	17.2739	15.2748
239.89	79.4948			1.84997	124.37	118.197	114.971	111.748	108.225	104.536	100.814	96.9262	92.9301	88.8485	84.5975	80.4388	72.1947	64.2572	56.8421	50.2099	44.5118	39.6264	35.4461	31.1394	27.6255	24.7473	22.3551	20.3486	17.7451	15.6933
241.867	79.1229			1.89999	124.819	118.702	115.491	112.303	108.82	105.173	101.48	97.6464	93.6828	89.6471	85.448	81.3239	73.1456	65.2691	57.8711	51.2182	45.479	40.5322	36.2971	31.9142	28.3264	25.387	22.9391	20.882	18.2168	16.1115
243.861	78.7079			1.94999	125.271	119.184	116.012	112.853	109.397	105.788	102.14	98.3298	94.4082	90.4137	86.2667	82.2003	74.0818	66.2633	58.8723	52.2067	46.424	41.435	37.1385	32.6803	29.0244	26.025	23.5204	21.4151	18.6847	16.528
245.85	78.2873			1.99998	125.694	119.663	116.528	113.396	109.968	106.389	102.776	99.0421	95.135	91.1644	87.0763	83.0445	74.9889	67.2242	59.8519	53.1811	47.3674	42.3233	37.9692	33.4427	29.7182	26.6554	24.0991	21.9474	19.1533	16.9463
248.052	77.7913			2.1	126.549	120.625	117.494	114.419	111.05	107.549	104.031	100.318	96.4933	92.647	88.6332	84.6823	76.7803	69.0853	61.7824	55.0751	49.208	44.0746	39.6187	34.9469	31.0974	27.9188	25.2542	23.007	20.0881	17.7789
250.04	77.3462			2.19997	127.355	121.506	118.455	115.427	112.133	108.68	105.212	101.609	97.8605	94.0665	90.0961	86.2369	78.4438	70.8924	63.6227	56.9262	51.0087	45.7811	41.2385	36.4387	32.4593	29.168	26.4038	24.0631	21.0214	18.6112
252.031	76.8408			2.29997	128.16	122.392	119.378	116.403	113.172	109.761	106.367	102.805	99.159	95.4303	91.5269	87.7286	80.0759	72.6041	65.4008	58.7104	52.7533	47.4679	42.8255	37.9079	33.813	30.408	27.5404	25.1156	21.9507	19.4373
254.027	76.3656			2.39999	128.942	123.228	120.271	117.344	114.15	110.809	107.447	103.991	100.393	96.7281	92.8935	89.1597	81.6284	74.2788	67.1376	60.4591	54.4523	49.106	44.3894	39.3593	35.1514	31.6382	28.6715	26.1614	22.8773	20.2658
256.016	75.849			2.49999	129.688	124.052	121.133	118.25	115.103	111.821	108.533	105.129	101.556	97.9769	94.2249	90.5498	83.1517	75.8675	68.7866	62.129	56.1085	50.7109	45.9224	40.7901	36.4725	32.8572	29.7984	27.1995	23.7987	21.0904
258.014	75.324			2.60001	130.418	124.86	121.971	119.144	116.048	112.798	109.553	106.225	102.703	99.181	95.4886	91.8705	84.5864	77.4112	70.3837	63.7559	57.7223	52.2902	47.4289	42.1974	37.7817	34.0682	30.9214	28.2381	24.721	21.9123
260.006	74.7719			2.69996	131.13	125.64	122.784	120.004	116.954	113.754	110.563	107.243	103.815	100.34	96.7159	93.152	85.9601	78.8933	71.9452	65.3315	59.2967	53.8282	48.9086	43.5938	39.0805	35.2682	32.0298	29.2681	25.6341	22.7343
262.002	74.1775			2.79999	131.837	126.405	123.718	120.845	117.833	114.687	111.539	108.273	104.878	101.487	97.9025	94.4039	87.3278	80.3439	73.4387	66.8661	60.8362	55.3281	50.357	44.9608	40.3493	36.4552	33.1349	30.2918	26.5473	23.5522
263.995	73.5403			2.9	132.503	127.14	124.49	121.658	118.687	115.571	112.483	109.256	105.962	102.589	99.0588	95.5962	88.6159	81.7073	74.8947	68.3574	62.3282	56.7978	51.7835	46.3045	41.6207	37.6371	34.2301	31.3073	27.4552	24.3673
265.984	72.8979			2.99998	133.169	127.851	125.238	122.463	119.517	116.437	113.4	110.227	106.97	103.642	100.162	96.7689	89.8811	83.0678	76.3145	69.8056	63.7991	58.2403	53.1823	47.6385	42.8724	38.8062	35.3132	32.3162	28.359	25.1802
267.983	72.1949			2.89998	132.528	127.169	124.516	121.679	118.713	115.606	112.506	109.318	105.991	102.625	99.0946	95.6325	88.6705	81.7646	74.9208	68.3836	62.3585	56.8058	51.7994	46.3201	41.6283	37.6405	34.231	31.3086	27.455	24.3694
269.977	71.3649			2.79996	131.863	126.417	123.741	120.869	117.876	114.717	111.567	108.319	104.968	101.522	97.9418	94.4047	87.3483	80.384	73.4759	66.906	60.8637	55.3461	50.3762	44.9687	40.358	36.462	33.1335	30.2946	26.5475	23.5527
271.975	70.4888			2.7	131.173	125.653	122.939	120.034	116.977	113.77	110.616	107.309	103.89	100.403	96.757	93.2038	86.0028	78.9307	71.9729	65.3729	59.3335	53.8427	48.9219	43.5986	39.0797	35.2671	32.0338	29.2703	25.6339	22.7337
273.967	69.4644			2.59998	130.459	124.886	122.132	119.167	116.09	112.829	109.587	106.259	102.738	99.243	95.5315	91.917	84.6347	77.4653	70.4078	63.7896	57.7613	52.3028	47.4402	42.209	37.789	34.0718	30.9243	28.2397	24.7196	21.9126
275.969	68.2504			2.5	129.733	124.081	121.276	118.287	115.145	111.853	108.558	105.134	101.628	98.0208	94.2445	90.5846	83.1881	75.9064	68.8112	62.1563	56.1418	50.7295	45.9302	40.7978	36.4777	32.864	29.8026	27.205	23.7986	21.0896
277.965	66.7966			2.39997	128.991	123.251	120.422	117.369	114.187	110.84	107.519	104.045	100.398	96.7693	92.9383	89.2064	81.6746	74.296	67.1628	60.4771	54.4788	49.1148	44.3942	39.3621	35.1491	31.6405	28.6772	26.1607	22.8752	20.2647
279.963	64.9881			2.29999	128.22	122.406	119.53	116.446	113.198	109.8	106.407	102.838	99.1563	95.4633	91.5695	87.7748	80.1236	72.6448	65.4544	58.7491	52.7906	47.4827	42.8371	37.9097	33.8148	30.4099	27.5441	25.1142	21.9482	19.4384
281.95	62.7468			2.19999	127.419	121.529	118.616	115.462	112.161	108.703	105.223	101.648	97.9008	94.1085	90.1637	86.266	78.5027	70.9373	63.6524	56.9614	51.0401	45.8065	41.245	36.4445	32.4641	29.1678	26.4022	24.0634	21.0193	18.609
283.957	59.8683			2.09998	126.616	120.639	117.659	114.457	111.099	107.58	104.046	100.355	96.5678	92.6765	88.664	84.7228	76.8079	69.1355	61.8065	55.122	49.2346	44.0901	39.6256	34.9533	31.0995	27.9146	25.2512	23.0069	20.0842	17.7785
285.959	56.2235			1.99998	125.763	119.698	116.68	113.399	110.003	106.414	102.815	99.0425	95.1908	91.2335	87.1079	83.0683	75.033	67.2513	59.8973	53.2248	47.4013	42.3329	37.9766	33.4427	29.7167	26.655	24.0999	21.9443	19.1501	16.945
287.939	51.6123			1.94998	125.336	119.224	116.163	112.871	109.425	105.812	102.153	98.379	94.4323	90.461	86.3043	82.235	74.1195	66.2946	58.9134	52.2464	46.4534	41.4385	37.1405	32.6761	29.0243	26.0218	23.5173	21.4123	18.6812	16.5265
289.958	45.1438			1.90001	124.886	118.73	115.642	112.326	108.843	105.192	101.501	97.692	93.7034	89.6809	85.4817	81.3701	73.1753	65.2958	57.9034	51.2409	45.4945	40.5367	36.2964	31.9097	28.3221	25.381	22.9376	20.8776	18.2102	16.11
291.943	37.9115			1.84997	124.441	118.221	115.112	111.763	108.239	104.564	100.839	96.9771	92.9411	88.8836	84.6371	80.4923	72.2132	64.2961	56.8731	50.2359	44.5354	39.6236	35.4515	31.1376	27.6246	24.7485	22.3543	20.3435	17.7416	15.6902
293.935	31.0946			1.79999	123.971	117.705	114.58	111.206	107.648	103.906	100.173	96.2673	92.198	88.063	83.7811	79.5728	71.2255	63.2543	55.8264	49.2121	43.5514	38.7061	34.5871	30.3626	26.9168	24.1061	21.7687	19.8058	17.2693	15.2714
295.943	25.1629			1.74997	123.518	117.209	114.021	110.618	107.011	103.269	99.4705	95.4952	91.3963	87.2263	82.8867	78.6437	70.2258	62.1986	54.757	48.1672	42.563	37.7765	33.7337	29.5779	26.2097	23.4618	21.1814	19.27	16.7989	14.8521
297.934	20.4451			1.69997	123.039	116.671	113.464	110.013	106.369	102.596	98.728	94.7382	90.5702	86.3575	81.9744	77.6895	69.1888	61.1079	53.6685	47.1088	41.5502	36.8365	32.8583	28.7959	25.4994	22.8158	20.594	18.7343	16.3265	14.4344
299.937	16.7803			1.64998	122.554	116.143	112.909	109.41	105.73	101.908	98.0082	93.9428	89.7541	85.4764	81.0543	76.6844	68.1264	60.002	52.5647	46.0302	40.5368	35.8869	31.9882	28.002	24.7857	22.1666	20.005	18.1938	15.8532	14.0142
301.938	14.0001			1.59996	122.057	115.59	112.311	108.799	105.074	101.203	97.2435	93.147	88.8901	84.5585	80.0837	75.6987	67.025	58.8586	51.4278	44.9346	39.5003	34.9252	31.0998	27.2076	24.0695	21.5207	19.4146	17.6536	15.3785	13.5929
303.94	11.9042			1.54997	121.56	115.025	111.711	108.154	104.395	100.479	96.4745	92.3442	88.0199	83.6146	79.0811	74.6505	65.9129	57.694	50.2574	43.8259	38.4603	33.961	30.2084	26.4051	23.3488	20.8702	18.8244	17.1108	14.9047	13.1728
305.945	10.2841			1.49996	121.045	114.447	111.101	107.504	103.703	99.7319	95.6812	91.4852	87.0899	82.6599	78.059	73.5595	64.7471	56.491	49.0735	42.6917	37.399	32.9789	29.316	25.6013	22.6263	20.2171	18.2299	16.5684	14.4287	12.752
307.931	9.02569			1.44997	120.516	113.847	110.482	106.835	102.983	98.965	94.863	90.6149	86.1724	81.6833	77.0132	72.4698	63.5492	55.2727	47.8659	41.5389	36.3212	31.9927	28.4104	24.7955	21.9008	19.5649	17.6358	16.0262	13.9544	12.33
309.938	8.00959			1.39996	119.972	113.24	109.835	106.151	102.252	98.1782	94.0317	89.7023	85.2033	80.664	75.9316	71.3205	62.3191	54.0097	46.6304	40.3706	35.2361	30.9936	27.4975	23.9795	21.1716	18.9062	17.0395	15.4824	13.4789	11.9084
311.934	7.18682			1.34999	119.409	112.618	109.177	105.435	101.5	97.3735	93.1592	88.7727	84.2144	79.6065	74.8151	70.1499	61.0656	52.7185	45.3629	39.1812	34.1353	29.9826	26.5807	23.1651	20.4428	18.2474	16.4425	14.9383	13.0012	11.4841
313.93	6.50678			1.29999	118.836	111.997	108.491	104.713	100.717	96.5382	92.2739	87.8205	83.2152	78.4951	73.6466	68.9267	59.7568	51.3788	44.067	37.9655	33.0087	28.9687	25.6596	22.3426	19.7079	17.5868	15.8421	14.3922	12.5257	11.0638
315.922	5.93507			1.24998	118.263	111.335	107.79	103.961	99.9078	95.6996	91.3367	86.8217	82.1202	77.3688	72.4385	67.6686	58.411	50.0209	42.7464	36.73	31.8869	27.9434	24.7305	21.5196	18.9736	16.926	15.2458	13.8446	12.0487	10.6416
317.916	5.45552			1.2	117.648	110.657	107.075	103.182	99.1043	94.7963	90.3963	85.8104	81.022	76.1887	71.202	66.36	57.0218	48.6083	41.41	35.48	30.7454	26.9112	23.7919	20.6893	18.2339	16.2611	14.6453	13.296	11.5709	10.2173
319.885	5.05208			1.15	117.023	109.95	106.324	102.405	98.2476	93.8739	89.4214	84.7386	79.8603	74.9599	69.912	64.9977	55.5703	47.1738	40.0191	34.2096	29.5884	25.8639	22.8505	19.8612	17.4917	15.5962	14.043	12.7498	11.0919	9.79523
321.877	4.69333			1.09999	116.387	109.239	105.573	101.578	97.3566	92.9506	88.381	83.6175	78.702	73.6887	68.5632	63.5785	54.072	45.6913	38.626	32.9115	28.4174	24.8153	21.905	19.0208	16.7493	14.9313	13.4398	12.2023	10.6132	9.37086
323.864	4.37784			1.04999	115.722	108.492	104.773	100.728	96.4489	91.9527	87.3305	82.456	77.4472	72.3602	67.1494	62.0986	52.5326	44.1479	37.1756	31.605	27.2373	23.7527	20.9495	18.1848	16.003	14.2636	12.835	11.6524	10.1343	8.94676
325.857	4.09554			0.99997	115.04	107.739	103.968	99.8484	95.5022	90.9288	86.2244	81.2905	76.1698	70.9745	65.646	60.5436	50.8994	42.592	35.7094	30.2707	26.0427	22.6811	19.9921	17.3424	15.2564	13.5927	12.2306	11.1023	9.65395	8.52292
327.856	3.84628			0.97997	114.753	107.435	103.61	99.476	95.0937	90.499	85.7687	80.7686	75.6249	70.3854	65.0752	59.9231	50.2515	41.9289	35.1056	29.725	25.5592	22.2489	19.6074	17.0017	14.9561	13.3246	11.9889	10.8818	9.46224	8.354
329.852	3.62277			0.95997	114.469	107.086	103.264	99.0976	94.7084	90.0636	85.3	80.2719	75.0907	69.8139	64.4532	59.2812	49.5747	41.2627	34.4977	29.1824	25.0747	21.8149	19.2237	16.6655	14.6585	13.0566	11.7469	10.6615	9.27019	8.18409
331.845	3.42464			0.93998	114.163	106.763	102.916	98.7338	94.3254	89.6351	84.8224	79.7548	74.5281	69.2176	63.8291	58.6073	48.9052	40.6022	33.8888	28.6423	24.5877	21.3846	18.8337	16.3251	14.3568	12.7872	11.5045	10.4412	9.07768	8.01364
333.837	3.24437			0.91998	113.875	106.424	102.563	98.3492	93.9029	89.2038	84.3514	79.2268	73.9662	68.6269	63.1747	57.9532	48.206	39.9409	33.2732	28.0897	24.1015	20.9517	18.448	15.9855	14.0571	12.5186	11.2613	10.221	8.88478	7.84408
335.833	3.08278			0.89999	113.577	106.089	102.208	97.9709	93.4998	88.7409	83.8471	78.6977	73.3932	68.0078	62.5264	57.2703	47.4937	39.2703	32.657	27.5396	23.5999	20.5153	18.0579	15.6457	13.7557	12.2503	11.0192	9.99989	8.69433	7.67399
337.83	2.93217			0.87997	113.278	105.745	101.849	97.579	93.0517	88.2828	83.3337	78.1601	72.7975	67.3676	61.8575	56.5715	46.7916	38.5809	32.0384	26.9849	23.1094	20.0815	17.6662	15.3027	13.4536	11.9795	10.7762	9.77896	8.50122	7.50427
339.826	2.79431			0.86001	112.948	105.388	101.459	97.1804	92.623	87.8242	82.8214	77.6131	72.2019	66.7305	61.1827	55.8617	46.0673	37.8969	31.4115	26.4279	22.6152	19.6427	17.2793	14.9627	13.1517	11.7116	10.534	9.5592	8.30887	7.33516
341.822	2.66968			0.83999	112.644	105.053	101.1	96.7643	92.191	87.3433	82.3127	77.054	71.5852	66.0801	60.48	55.1353	45.3316	37.1906	30.7782	25.8675	22.1179	19.2021	16.8879	14.6234	12.8529	11.4421	10.29	9.33744	8.11646	7.16458
343.815	2.5552			0.81997	112.308	104.68	100.689	96.3595	91.7302	86.8386	81.7887	76.4726	70.9551	65.4055	59.7767	54.4005	44.5783	36.4776	30.1318	25.3022	21.6208	18.7636	16.4982	14.2811	12.5507	11.1712	10.0472	9.11753	7.92357	6.99485
345.803	2.45011			0.79996	111.986	104.324	100.308	95.933	91.2905	86.3446	81.2529	75.8747	70.3424	64.711	59.0699	53.6591	43.8252	35.7673	29.4912	24.7272	21.1185	18.3209	16.1054	13.9401	12.246	10.9019	9.80204	8.89642	7.7316	6.82421
347.798	2.35206			0.77999	111.646	103.934	99.9013	95.4903	90.81	85.8393	80.6851	75.2934	69.6691	64.0265	58.3193	52.8936	43.0562	35.0449	28.838	24.1616	20.6176	17.8811	15.7123	13.597	11.9437	10.6317	9.55974	8.67383	7.53964	6.65487
349.802	2.26148			0.75999	111.302	103.553	99.494	95.058	90.3404	85.3313	80.1163	74.6694	69.0088	63.3065	57.5673	52.1054	42.2606	34.3065	28.186	23.5734	20.1146	17.4369	15.3189	13.2531	11.6424	10.36	9.31743	8.45309	7.34687	6.48374
351.8	2.17749			0.73997	110.96	103.177	99.0763	94.6081	89.8496	84.797	79.5585	74.0315	68.3398	62.5716	56.7901	51.3102	41.4601	33.56	27.5198	23.0014	19.6102	16.9915	14.9253	12.9101	11.3381	10.0907	9.07375	8.23249	7.15343	6.31477
353.791	2.09909			0.71995	110.585	102.764	98.6536	94.1537	89.3583	84.2636	78.9556	73.3794	67.6438	61.8111	55.9979	50.4903	40.6394	32.8056	26.8626	22.4177	19.1037	16.5465	14.5292	12.5665	11.0334	9.82053	8.82865	8.01006	6.96249	6.14396
355.781	2.02549			0.69997	110.225	102.355	98.2318	93.69	88.845	83.6966	78.3679	72.7271	66.9242	61.0552	55.1847	49.6525	39.8099	32.0454	26.1883	21.8349	18.594	16.0969	14.1336	12.221	10.732	9.5478	8.58602	7.78841	6.76871	5.974
357.778	1.95667			0.67999	109.844	101.954	97.7765	93.2073	88.3302	83.1486	77.7439	72.0534	66.1922	60.2621	54.3537	48.8009	38.972	31.2755	25.5152	21.2491	18.0839	15.6508	13.7374	11.8764	10.4275	9.27788	8.34216	7.5677	6.57631	5.80416
359.771	1.89291			0.65998	109.447	101.522	97.3303	92.7138	87.7872	82.5643	77.1067	71.3511	65.4183	59.4503	53.5109	47.9238	38.1165	30.4927	24.8268	20.6595	17.5714	15.2045	13.341	11.5314	10.1236	9.00782	8.09797	7.34689	6.38438	5.63328
361.768	1.83216			0.63998	109.049	101.081	96.8539	92.2103	87.2582	81.985	76.4623	70.6451	64.683	58.6197	52.6238	47.0268	37.2244	29.7071	24.1432	20.0639	17.0559	14.7538	12.9429	11.1852	9.82072	8.73645	7.85327	7.1246	6.18992	5.46329
363.759	1.77551			0.61998	108.646	100.624	96.3654	91.7043	86.7032	81.3753	75.784	69.9224	63.8526	57.7719	51.7289	46.0986	36.3438	28.8998	23.4356	19.469	16.5429	14.3027	12.5471	10.8406	9.51614	8.46435	7.60912	6.90184	5.99777	5.29329
365.752	1.72187			0.59999	108.22	100.154	95.8644	91.1666	86.1228	80.7468	75.0992	69.1763	63.0454	56.9025	50.801	45.1653	35.4345	28.0957	22.7416	18.8762	16.0263	13.8504	12.1463	10.4933	9.21035	8.19391	7.36513	6.68066	5.80533	5.12282
367.745	1.67099			0.57997	107.793	99.6839	95.3671	90.6176	85.55	80.0999	74.3915	68.389	62.1773	55.9907	49.8738	44.2066	34.5034	27.2826	22.0381	18.2748	15.5053	13.3971	11.7469	10.1478	8.90625	7.92074	7.1205	6.45887	5.61191	4.95203
369.738	1.62388			0.55998	107.334	99.1911	94.8417	90.0507	84.917	79.4381	73.6738	67.604	61.3339	55.0592	48.898	43.2182	33.5827	26.446	21.3311	17.6712	14.984	12.945	11.3475	9.80055	8.60193	7.65015	6.87555	6.23679	5.41868	4.7813
				0.53995	106.871	98.6828	94.316	89.5057	84.3003	78.7473	72.9269	66.7836	60.4417	54.0859	47.8915	42.1996	32.6247	25.6168	20.6194	17.065	14.4635	12.4915	10.9473	9.45144	8.29588	7.37834	6.63151	6.01435	5.22699	4.61185
				0.51998	106.382	98.17	93.7505	88.9054	83.6524	78.054	72.1507	65.9323	59.494	53.1014	46.8647	41.1452	31.6461	24.7713	19.9037	16.4553	13.9409	12.035	10.5473	9.10641	7.98969	7.10613	6.38653	5.79282	5.03321	4.44164
				0.49998	105.882	97.6194	93.1843	88.2722	82.9901	77.3239	71.3473	65.0304	58.5647	52.0571	45.7887	40.0769	30.659	23.9178	19.1841	15.8451	13.4174	11.579	10.1446	8.7585	7.68326	6.83373	6.14183	5.56958	4.83939	4.27156
				0.47997	105.339	97.058	92.5907	87.6404	82.301	76.5777	70.5307	64.1288	57.5564	51.027	44.6995	38.9886	29.638	23.0312	18.4551	15.2331	12.891	11.122	9.74307	8.4103	7.37863	6.56171	5.89804	5.34854	4.64679	4.10023
				0.45999	104.78	96.4843	91.9689	86.9966	81.5916	75.7939	69.662	63.1947	56.5238	49.9269	43.5549	37.8413	28.6144	22.1656	17.7235	14.6179	12.3633	10.6651	9.3391	8.06222	7.07222	6.28816	5.65284	5.12558	4.4541	3.9299
				0.43996	104.198	95.8598	91.3264	86.3102	80.8551	74.9825	68.7701	62.2138	55.4541	48.7908	42.3787	36.692	27.5729	21.2786	16.9879	14.0006	11.8363	10.2069	8.93678	7.71444	6.76706	6.0162	5.4068	4.90348	4.26115	3.75921
				0.41998	103.573	95.2247	90.6562	85.5992	80.0804	74.1314	67.8508	61.1988	54.3484	47.6021	41.1806	35.4921	26.5089	20.3897	16.2504	13.3781	11.3062	9.74931	8.53394	7.36492	6.45986	5.74423	5.16171	4.68179	4.06777	3.58902
				0.39997	102.91	94.5337	89.9539	84.8431	79.2782	73.2668	66.8776	60.1372	53.1873	46.3934	39.9282	34.2534	25.4244	19.4876	15.5065	12.7603	10.7768	9.28723	8.13102	7.01663	6.154	5.47149	4.91632	4.45941	3.87423	3.41841
				0.38	102.2	93.8199	89.2176	84.0666	78.4252	72.337	65.8684	59.0261	51.9931	45.0965	38.6346	32.986	24.3188	18.5781	14.7585	12.1352	10.2438	8.82702	7.7261	6.66627	5.8474	5.19795	4.67143	4.23685	3.68121	3.24792
				0.35998	101.409	93.0632	88.429	83.2354	77.5713	71.3963	64.8252	57.8521	50.714	43.7595	37.2915	31.6885	23.1742	17.6565	14.0059	11.5079	9.70946	8.36717	7.32148	6.31777	5.54008	4.92552	4.42654	4.01434	3.48767	3.07735
				0.33997	100.548	92.2314	87.5805	82.3647	76.6291	70.3903	63.7111	56.6382	49.404	42.3786	35.8669	30.3395	22.0382	16.7298	13.2497	10.8794	9.1773	7.90577	6.91755	5.96767	5.23325	4.6527	4.18136	3.79164	3.29419	2.90673
				0.31999	99.5915	91.3492	86.6913	81.4456	75.6432	69.324	62.5336	55.3423	48.0007	40.9172	34.4234	28.9382	20.8718	15.7952	12.4904	10.2514	8.64315	7.4428	6.5132	5.61809	4.92637	4.3794	3.93601	3.56907	3.10039	2.7361
				0.29998	98.487	90.3548	85.7167	80.4463	74.6123	68.2035	61.3087	53.9689	46.5212	39.3899	32.8901	27.5056	19.6928	14.852	11.7274	9.61936	8.10583	6.98018	6.10671	5.26665	4.618	4.1063	3.6903	3.34648	2.90734	2.56575
				0.27998	97.2041	89.2488	84.6611	79.3698	73.4843	66.9988	60.0113	52.538	45.0162	37.7856	31.3301	26.025	18.4886	13.8971	10.9623	8.9857	7.57036	6.51766	5.7015	4.91733	4.31154	3.83317	3.44468	3.12388	2.714	2.39298
				0.25997	95.6156	87.9797	83.4494	78.1625	72.2661	65.7223	58.6118	51.0444	43.3623	36.1005	29.6815	24.4979	17.2654	12.9373	10.1903	8.35039	7.03309	6.05288	5.2951	4.56659	4.00398	3.55959	3.19862	2.9007	2.52062	2.22256
				0.23998	93.5069	86.4257	82.0276	76.8469	70.9359	64.3382	57.1069	49.4126	41.6197	34.3254	27.9466	22.8912	16.0263	11.9727	9.41909	7.71461	6.49399	5.58974	4.88945	4.21721	3.69682	3.28628	2.95309	2.67818	2.32519	2.05188
				0.21999	90.6633	84.3002	80.2639	75.2787	69.4396	62.8144	55.5048	47.6567	39.7566	32.4353	26.1677	21.2718	14.7639	10.9969	8.64314	7.07738	5.95493	5.12436	4.48273	3.86608	3.38929	3.01271	2.70771	2.45539	2.13144	1.88088
				0.19998	86.8908	81.4185	77.8209	73.2592	67.697	61.1193	53.7209	45.7598	37.7581	30.429	24.2801	19.58	13.4856	10.0182	7.86387	6.43667	5.4155	4.65929	4.07553	3.51403	3.08106	2.73934	2.46144	2.23086	1.9379	1.71007
				0.17998	81.9522	77.4959	74.4964	70.473	65.4325	59.1694	51.8029	43.7074	35.5761	28.2853	22.2875	17.8487	12.1937	9.03211	7.08437	5.79885	4.87527	4.19388	3.66831	3.16327	2.77325	2.46547	2.21405	2.00784	1.74449	1.53932
				0.15997	76.0062	72.3952	69.9818	66.6938	62.3428	56.7012	49.5749	41.4385	33.2582	26.0222	20.2453	16.0575	10.881	8.04131	6.30121	5.1578	4.33365	3.72875	3.26078	2.81169	2.46512	2.19009	1.96805	1.78461	1.55056	1.36858
				0.13997	69.2944	66.3523	64.4112	61.7076	58.1533	53.3673	46.9473	38.9145	30.7051	23.5515	18.0853	14.2145	9.55473	7.04406	5.51642	4.51499	3.79342	3.26277	2.85292	2.46037	2.15538	1.91642	1.72193	1.56153	1.3572	1.19775
				0.11997	61.8719	59.5227	57.9851	55.7788	52.8447	48.9469	43.5466	36.0257	27.8876	20.9701	15.8215	12.3146	8.21324	6.04408	4.7298	3.87183	3.2505	2.79632	2.44422	2.10701	1.84714	1.64222	1.47596	1.33854	1.16287	1.02662
				0.09998	53.6884	51.8953	50.7329	48.9949	46.6264	43.4252	39.0652	32.632	24.7557	18.1494	13.4469	10.3641	6.8615	5.04026	3.9409	3.22768	2.70725	2.32826	2.03594	1.75485	1.53915	1.36785	1.22989	1.11522	0.96911	0.85541
				0.07998	44.6692	43.4104	42.6008	41.3226	39.5254	36.9878	33.4804	28.3819	21.1811	15.1031	10.9647	8.36241	5.49822	4.0324	3.15113	2.58183	2.1636	1.86123	1.62723	1.40335	1.23022	1.09401	0.98325	0.89151	0.7751	0.6842
				0.05999	34.8506	34.0272	33.5168	32.6581	31.416	29.5863	26.918	23.0424	17.1808	11.8104	8.37289	6.31305	4.12404	3.02058	2.3593	1.92348	1.61976	1.39348	1.21864	1.05116	0.92179	0.81951	0.73659	0.66808	0.58086	0.51272
				0.03999	24.2403	23.753	23.4645	22.9591	22.2178	21.069	19.291	16.5981	12.4584	8.21819	5.6662	4.2221	2.74259	2.00685	1.56745	1.2777	1.0763	0.92596	0.81	0.69839	0.61261	0.54469	0.48974	0.44421	0.38628	0.34108
				0.01999	12.8263	12.5738	12.443	12.2062	11.8652	11.3336	10.4513	9.02749	6.81301	4.30504	2.85451	2.09695	1.3552	0.991	0.7744	0.63168	0.53216	0.45777	0.40051	0.34562	0.30311	0.26956	0.24228	0.22005	0.19135	0.16904
				-3.45828e-06	0.56196	0.39526	0.31197	0.23625	0.16454	0.09265	0.01145	-0.07844	-0.1339	-0.10973	-0.07471	-0.05403	-0.03435	-0.02496	-0.0195	-0.01576	-0.01302	-0.0107	-0.00922	-0.0079	-0.00685	-0.006	-0.0053	-0.00484	-0.00435	-0.00364

## Sheet: Supplementary Figure 3
Supplementary Figure 3
Number of element	Peak voltage (V)
6294	0.17
9862	0.171
14575	0.176
22697	0.189
44561	0.19
93428	0.19

## Sheet: Supplementary Figure 4c f
	Supplementary Figure 4c	Supplementary Figure 4f
Time (s)	Magnetic flux F (Wb×10-5)	Magnetic flux F (Wb×10-5)
0	15.0467	2.12867
0.1	14.7838	1.86633
0.2	13.7927	0.87258
0.3	13.1993	0.26702
0.4	13.0433	0.09486
0.5	12.9878	0.00654
0.6	12.9608	-0.09404
0.7	12.9443	-0.27928
0.8	12.9337	-0.61912
0.9	12.926	-1.04187
1	12.9207	-1.43797
1.1	12.9175	-1.7185
1.2	12.9155	-1.87733
1.3	12.9143	-1.96983
1.4	12.9138	-2.023
1.5	12.9135	-2.05417
1.6	12.9132	-2.07717
1.7	12.913	-2.0945
1.8	12.913	-2.10783
1.9	12.9128	-2.1185
2	12.9127	-2.12567
2.1	12.9125	-2.13033
2.2	12.9125	-2.13367
2.3	12.9123	-2.1365
2.4	12.9123	-2.13967
2.5	12.9122	-2.14283
2.6	12.9122	-2.146
2.7	12.912	-2.149
2.8	12.912	-2.152
2.9	12.912	-2.15517
3	12.9118	-2.15833
3.1	12.9118	-2.1615
3.2	12.9118	-2.16433
3.3	12.9118	-2.1655
3.4	12.9117	-2.16517
3.5	12.9117	-2.16467
3.6	12.9117	-2.1655
3.7	12.9118	-2.1675
3.8	12.912	-2.17033
3.9	12.9123	-2.17033
4	12.9127	-2.16967
4.1	12.9143	-1.9145
4.2	12.92	-0.8924
4.3	12.931	-0.268
4.4	12.9492	-0.09377
4.5	12.9833	-0.00486
4.6	13.0565	0.09474
4.7	13.2248	0.27953
4.8	13.5533	0.612
4.9	13.9707	1.02378
5	14.3643	1.41807
5.1	14.6413	1.70667
5.2	14.7965	1.87333
5.3	14.89	1.969
5.4	14.9428	2.02417
5.5	14.973	2.05583
5.6	14.9962	2.079
5.7	15.0142	2.0965
5.8	15.0283	2.11
5.9	15.0388	2.12067
6	15.0463	2.128
6.1	15.0507	2.1325
6.2	15.054	2.13583
6.3	15.057	2.13867
6.4	15.06	2.14167
6.5	15.0628	2.145
6.6	15.0658	2.14817
6.7	15.0687	2.15117
6.8	15.0715	2.15417
6.9	15.0745	2.15733
7	15.0777	2.1605
7.1	15.0808	2.16333
7.2	15.0833	2.16617
7.3	15.0843	2.1675
7.4	15.084	2.16733
7.5	15.084	2.16683
7.6	15.085	2.16767
7.7	15.0872	2.16967
7.8	15.0892	2.1725
7.9	15.088	2.17267
8	15.0837	2.16883

## Sheet: Supplementary Figure 5
Supplementary Figure 5a	4 mm	3.5 mm	3 mm	2.5 mm	2 mm	1.5 mm	1 mm	Supplementary Figure 5b		Supplementary Figure 5c	4 mm	3.5 mm	3 mm	2.5 mm	2 mm	1.5 mm	1 mm
Time (s)	Temperature (K)	Temperature (K)	Temperature (K)	Temperature (K)	Temperature (K)	Temperature (K)	Temperature (K)	Thickness (mm)	The peak value of dT/dt (K/s)	Time (s)	Magnetic flux F (Wb×10-5)	Magnetic flux F (Wb×10-5)	Magnetic flux F (Wb×10-5)	Magnetic flux F (Wb×10-5)	Magnetic flux F (Wb×10-5)	Magnetic flux F (Wb×10-5)	Magnetic flux F (Wb×10-5)
0	285.7	285.7	285.7	285.7	285.7	285.7	285.7	1	136.95	0	3.01517	2.77683	2.45667	2.1125	1.73867	1.34073	0.9203
0.1	286.85	286.98	287.14	287.37	287.69	288.24	289.56	1.5	116.05	0.1	2.90083	2.65667	2.33033	1.9815	1.60527	1.20322	0.76225
0.2	290.05	290.52	291.12	291.97	293.22	295.28	299.29	2	97.85	0.2	2.499	2.23517	1.87967	1.50257	1.11058	0.7022	0.30882
0.3	295.05	296.04	297.34	299.23	302.58	306.57	313.61	2.5	84.9	0.3	1.96033	1.66492	1.2643	0.80308	0.48632	0.23935	0.08786
0.4	300.9	302.52	304.71	307.81	312.79	318.49	326.68	3	74	0.4	1.3738	1.0498	0.68255	0.40232	0.20123	0.09308	0.03099
0.5	306.79	309.09	312.14	316.21	321.95	328.29	335.96	3.5	65.25	0.5	0.85623	0.57998	0.34537	0.19378	0.09142	0.03319	0.00211
0.6	312.65	315.56	319.24	323.88	329.85	336.14	342.68	4	58.75	0.6	0.48698	0.308	0.17232	0.08502	0.02206	-0.01274	-0.0306
0.7	318.38	321.73	325.82	330.74	336.46	342.47	347.86			0.7	0.25087	0.1409	0.05557	-0.00322	-0.04688	-0.07378	-0.0918
0.8	323.82	327.41	331.77	336.76	342.06	347.57	351.96			0.8	0.09488	0.01786	-0.04686	-0.0948	-0.13222	-0.16918	-0.21322
0.9	328.91	332.67	337.16	342.04	346.94	351.77	355.29			0.9	-0.03521	-0.09557	-0.15537	-0.19907	-0.24438	-0.31143	-0.3814
1	333.59	337.38	341.87	346.55	351.01	355.1	357.85			1	-0.16063	-0.21595	-0.2787	-0.3369	-0.40702	-0.51393	-0.55398
1.1	337.68	341.41	345.8	350.13	354.07	357.41	359.51			1.1	-0.28957	-0.3481	-0.42723	-0.51035	-0.61723	-0.72853	-0.68905
1.2	341.21	344.86	348.98	352.89	356.28	358.91	360.5			1.2	-0.42443	-0.49743	-0.59787	-0.7075	-0.83295	-0.90767	-0.77582
1.3	344.27	347.77	351.57	355.03	357.88	359.91	361.07			1.3	-0.57255	-0.66398	-0.78888	-0.92438	-1.0433	-1.042	-0.82803
1.4	346.89	350.2	353.65	356.67	359.03	360.58	361.39			1.4	-0.73413	-0.84585	-0.99267	-1.13372	-1.21075	-1.13552	-0.85923
1.5	349.14	352.22	355.32	357.92	359.85	361.02	361.58			1.5	-0.90397	-1.03778	-1.19713	-1.31967	-1.34563	-1.19787	-0.8771
1.6	351.07	353.91	356.67	358.89	360.44	361.33	361.72			1.6	-1.08175	-1.2338	-1.39225	-1.48472	-1.44565	-1.24257	-0.89047
1.7	352.72	355.31	357.75	359.64	360.88	361.55	361.81			1.7	-1.26602	-1.42692	-1.56965	-1.61857	-1.52113	-1.27067	-0.90058
1.8	354.13	356.49	358.63	360.22	361.21	361.71	361.9			1.8	-1.44848	-1.60975	-1.7255	-1.72533	-1.57815	-1.29107	-0.90837
1.9	355.34	357.46	359.34	360.67	361.47	361.84	361.98			1.9	-1.624	-1.77783	-1.85917	-1.815	-1.62098	-1.30743	-0.91443
2	356.37	358.28	359.91	361.03	361.67	361.95	362.05			2	-1.79133	-1.92817	-1.9715	-1.88017	-1.65118	-1.32018	-0.91862
2.1	357.26	358.97	360.38	361.32	361.83	362.04	362.12			2.1	-1.94683	-2.06	-2.06367	-1.93233	-1.67333	-1.32972	-0.92133
2.2	358.02	359.55	360.77	361.55	361.96	362.12	362.18			2.2	-2.0855	-2.1735	-2.139	-1.97233	-1.69117	-1.33652	-0.92335
2.3	358.68	360.04	361.09	361.74	362.07	362.2	362.24			2.3	-2.209	-2.27033	-2.2	-2.003	-1.70567	-1.3413	-0.92495
2.4	359.24	360.45	361.36	361.9	362.16	362.26	362.3			2.4	-2.32117	-2.35367	-2.2495	-2.02683	-1.7175	-1.34498	-0.9267
2.5	359.73	360.8	361.58	362.03	362.25	362.33	362.37			2.5	-2.42167	-2.42483	-2.29083	-2.04733	-1.7275	-1.34833	-0.92855
2.6	360.15	361.1	361.77	362.14	362.32	362.38	362.4			2.6	-2.50717	-2.485	-2.32533	-2.06433	-1.7355	-1.3514	-0.93038
2.7	360.51	361.35	361.92	362.22	362.38	362.43	362.43			2.7	-2.58	-2.53533	-2.35333	-2.07883	-1.742	-1.35438	-0.9322
2.8	360.82	361.56	362.05	362.3	362.43	362.46	362.46			2.8	-2.64667	-2.5775	-2.37617	-2.09133	-1.747	-1.35715	-0.93408
2.9	361.09	361.74	362.16	362.36	362.47	362.5	362.49			2.9	-2.70733	-2.61383	-2.39583	-2.1025	-1.75183	-1.3599	-0.93598
3	361.32	361.89	362.25	362.42	362.51	362.53	362.52			3	-2.7555	-2.6455	-2.41367	-2.11183	-1.75617	-1.36262	-0.93788
3.1	361.51	362.01	362.32	362.46	362.54	362.55	362.55			3.1	-2.79333	-2.67183	-2.4295	-2.11983	-1.76067	-1.3653	-0.93978
3.2	361.68	362.12	362.39	362.5	362.56	362.58	362.58			3.2	-2.833	-2.6935	-2.44267	-2.1265	-1.76417	-1.36765	-0.94095
3.3	361.82	362.21	362.44	362.54	362.58	362.6	362.61			3.3	-2.86383	-2.712	-2.4535	-2.13167	-1.76667	-1.36883	-0.94153
3.4	361.94	362.29	362.49	362.57	362.6	362.62	362.63			3.4	-2.88933	-2.72817	-2.46217	-2.13583	-1.76817	-1.3693	-0.94145
3.5	362.05	362.36	362.53	362.59	362.62	362.64	362.64			3.5	-2.91117	-2.742	-2.46867	-2.139	-1.76883	-1.36973	-0.94137
3.6	362.15	362.41	362.56	362.61	362.64	362.65	362.66			3.6	-2.93017	-2.75417	-2.47517	-2.14217	-1.77067	-1.37068	-0.94198
3.7	362.23	362.46	362.59	362.63	362.65	362.66	362.67			3.7	-2.94783	-2.76517	-2.48117	-2.145	-1.773	-1.37257	-0.94335
3.8	362.3	362.51	362.61	362.64	362.67	362.68	362.69			3.8	-2.96417	-2.77517	-2.48483	-2.14683	-1.77517	-1.37397	-0.94438
3.9	362.37	362.55	362.63	362.66	362.68	362.7	362.71			3.9	-2.97783	-2.78333	-2.48833	-2.14883	-1.77617	-1.37448	-0.94438
4	362.42	362.58	362.65	362.68	362.7	362.72	362.72			4	-2.98917	-2.78933	-2.49117	-2.15	-1.77667	-1.3746	-0.94407
4.1	362.24	362.35	362.38	362.36	362.32	362.22	361.83			4.1	-2.873	-2.66817	-2.36667	-2.02017	-1.64697	-1.2392	-0.79915
4.2	361.17	361.15	361.02	360.78	360.43	359.86	358.34			4.2	-2.46383	-2.24567	-1.92367	-1.54607	-1.15432	-0.72392	-0.31728
4.3	359.04	358.77	358.34	357.68	356.81	355.48	352.95			4.3	-1.90967	-1.66223	-1.29118	-0.88033	-0.52667	-0.24558	-0.08765
4.4	355.91	355.32	354.49	353.28	351.78	349.59	346.01			4.4	-1.32868	-1.04683	-0.70042	-0.40197	-0.20907	-0.09261	-0.03034
4.5	351.28	350.23	348.84	346.95	344.55	341.24	336.43			4.5	-0.82055	-0.57568	-0.35062	-0.19067	-0.09242	-0.033	-0.00136
4.6	345.02	343.4	341.3	338.49	335.08	330.48	324.4			4.6	-0.46665	-0.30468	-0.17507	-0.08112	-0.02211	0.0131	0.03082
4.7	337.67	335.38	332.56	328.9	324.44	318.66	311.57			4.7	-0.24435	-0.1389	-0.0559	0.00789	0.04866	0.07529	0.09223
4.8	330.68	327.87	324.5	320.19	315.14	309.11	302.06			4.8	-0.08881	-0.01141	0.04849	0.09964	0.13736	0.17128	0.21027
4.9	324.7	321.53	317.84	313.25	308.1	302.45	296.61			4.9	0.03838	0.1038	0.15443	0.20618	0.25515	0.31268	0.37477
5	319.4	316.03	312.16	307.58	302.62	297.62	293.04			5	0.16205	0.2259	0.27873	0.34337	0.41958	0.51203	0.54733
5.1	314.81	311.35	307.47	303.06	298.52	294.31	290.67			5.1	0.29003	0.3612	0.42663	0.51577	0.62823	0.7258	0.6888
5.2	310.91	307.46	303.67	299.56	295.58	292.1	289.14			5.2	0.42545	0.51157	0.59623	0.71543	0.8467	0.90067	0.77702
5.3	307.58	304.21	300.6	296.86	293.41	290.47	288.11			5.3	0.57218	0.67868	0.78775	0.93018	1.04812	1.03517	0.82917
5.4	304.73	301.5	298.12	294.76	291.77	289.25	287.4			5.4	0.731	0.86007	0.99207	1.1407	1.21693	1.13163	0.86013
5.5	302.29	299.22	296.11	293.11	290.5	288.35	286.9			5.5	0.90035	1.0516	1.19583	1.32887	1.35042	1.196	0.87812
5.6	300.19	297.32	294.46	291.78	289.49	287.66	286.53			5.6	1.07802	1.24667	1.39187	1.49165	1.4522	1.24168	0.89135
5.7	298.39	295.72	293.11	290.7	288.67	287.12	286.25			5.7	1.25968	1.43852	1.5704	1.62643	1.52765	1.27018	0.90152
5.8	296.83	294.36	291.98	289.8	288.02	286.71	286.03			5.8	1.44093	1.62038	1.725	1.73533	1.58385	1.2911	0.90958
5.9	295.5	293.21	291.03	289.06	287.48	286.39	285.86			5.9	1.61728	1.78683	1.85967	1.821	1.6259	1.3077	0.91572
6	294.34	292.22	290.22	288.43	287.05	286.13	285.72			6	1.7845	1.93583	1.9735	1.88767	1.65548	1.32045	0.92
6.1	293.33	291.38	289.53	287.91	286.7	285.94	285.62			6.1	1.93833	2.067	2.064	1.93917	1.67733	1.33012	0.92248
6.2	292.46	290.65	288.94	287.48	286.42	285.79	285.55			6.2	2.07767	2.17983	2.139	1.97917	1.695	1.33705	0.92412
6.3	291.7	290.01	288.44	287.12	286.19	285.68	285.49			6.3	2.20317	2.276	2.20267	2.00983	1.70917	1.34188	0.9258
6.4	291.02	289.44	287.99	286.8	286	285.58	285.42			6.4	2.315	2.35867	2.25017	2.03333	1.72117	1.34565	0.92767
6.5	290.42	288.94	287.6	286.53	285.84	285.48	285.36			6.5	2.414	2.42933	2.29	2.053	1.731	1.3491	0.92962
6.6	289.87	288.49	287.26	286.3	285.69	285.4	285.29			6.6	2.50067	2.489	2.32867	2.0705	1.739	1.35235	0.9315
6.7	289.38	288.09	286.96	286.09	285.56	285.32	285.23			6.7	2.57683	2.53917	2.35533	2.0855	1.74517	1.3554	0.93328
6.8	288.93	287.73	286.69	285.91	285.45	285.24	285.16			6.8	2.6435	2.58133	2.37283	2.098	1.75033	1.35823	0.93508
6.9	288.53	287.4	286.45	285.75	285.35	285.17	285.09			6.9	2.70083	2.61767	2.3965	2.10883	1.755	1.36097	0.93695
7	288.16	287.11	286.24	285.6	285.26	285.1	285.02			7	2.7505	2.64883	2.4135	2.118	1.75967	1.36362	0.93883
7.1	287.82	286.84	286.05	285.47	285.17	285.04	284.95			7.1	2.79333	2.67517	2.42867	2.126	1.76383	1.36617	0.94067
7.2	287.51	286.6	285.87	285.36	285.09	284.97	284.9			7.2	2.83083	2.69733	2.442	2.132	1.76767	1.36862	0.9422
7.3	287.24	286.39	285.73	285.26	285.05	284.93	284.88			7.3	2.863	2.716	2.453	2.1365	1.76967	1.37007	0.94285
7.4	287	286.21	285.61	285.19	285.02	284.92	284.88			7.4	2.88967	2.732	2.46183	2.14017	1.77117	1.37077	0.94272
7.5	286.79	286.06	285.51	285.14	285	284.91	284.89			7.5	2.91183	2.74567	2.46883	2.14383	1.772	1.3712	0.94247
7.6	286.6	285.92	285.41	285.09	284.96	284.88	284.87			7.6	2.931	2.75767	2.475	2.14683	1.77383	1.37233	0.94308
7.7	286.41	285.78	285.32	285.03	284.91	284.84	284.82			7.7	2.9485	2.7685	2.48083	2.15	1.77633	1.37368	0.94447
7.8	286.23	285.65	285.24	284.96	284.87	284.79	284.77			7.8	2.965	2.77867	2.48583	2.1535	1.77817	1.37537	0.94557
7.9	286.09	285.56	285.18	284.94	284.87	284.8	284.78			7.9	2.97833	2.78583	2.48917	2.15467	1.77833	1.37505	0.94537
8	285.98	285.51	285.15	284.97	284.92	284.87	284.88			8	2.9885	2.78983	2.491	2.1535	1.77617	1.37248	0.94275

## Sheet: Supplementary Figure 6
Supplementary Figure 6a	2.5 mm˟2	1 mm˟5	Supplementary Figure 6b			Supplementary Figure 6c
Time (s)	Temperature (K)	Temperature (K)	Time (s)	Magnetic flux F (Wb×10-5)	Magnetic flux F (Wb×10-5)		The peak value of dΦ/dt (Wb×10-5/s)
0	285.7	285.7	0	2.1125	2.0805	2.5 mm×2	5.89
0.1	287.37	289.29	0.1	1.9815	1.77833	1.0 mm×5	7.78
0.2	291.97	299.09	0.2	1.50257	0.75712
0.3	299.23	313.53	0.3	0.80308	0.2204
0.4	307.81	326.53	0.4	0.40232	0.07767
0.5	316.21	335.74	0.5	0.19378	0.00479
0.6	323.88	342.42	0.6	0.08502	-0.0765
0.7	330.74	347.7	0.7	-0.00322	-0.22967
0.8	336.76	351.79	0.8	-0.0948	-0.52458
0.9	342.04	355.2	0.9	-0.19907	-0.91593
1	346.55	357.87	1	-0.3369	-1.30965
1.1	350.13	359.48	1.1	-0.51035	-1.60703
1.2	352.89	360.38	1.2	-0.7075	-1.78717
1.3	355.03	360.94	1.3	-0.92438	-1.89417
1.4	356.67	361.28	1.4	-1.13372	-1.95683
1.5	357.92	361.5	1.5	-1.31967	-1.9935
1.6	358.89	361.65	1.6	-1.48472	-2.02067
1.7	359.64	361.78	1.7	-1.61857	-2.04133
1.8	360.22	361.87	1.8	-1.72533	-2.05717
1.9	360.67	361.96	1.9	-1.815	-2.06967
2	361.03	362.04	2	-1.88017	-2.0785
2.1	361.32	362.11	2.1	-1.93233	-2.08383
2.2	361.55	362.18	2.2	-1.97233	-2.08783
2.3	361.74	362.25	2.3	-2.003	-2.09117
2.4	361.9	362.31	2.4	-2.02683	-2.09483
2.5	362.03	362.37	2.5	-2.04733	-2.09867
2.6	362.14	362.42	2.6	-2.06433	-2.10233
2.7	362.22	362.46	2.7	-2.07883	-2.106
2.8	362.3	362.49	2.8	-2.09133	-2.10983
2.9	362.36	362.52	2.9	-2.1025	-2.11367
3	362.42	362.55	3	-2.11183	-2.1175
3.1	362.46	362.57	3.1	-2.11983	-2.12117
3.2	362.5	362.6	3.2	-2.1265	-2.12433
3.3	362.54	362.62	3.3	-2.13167	-2.12567
3.4	362.57	362.64	3.4	-2.13583	-2.1255
3.5	362.59	362.65	3.5	-2.139	-2.1245
3.6	362.61	362.67	3.6	-2.14217	-2.12517
3.7	362.63	362.68	3.7	-2.145	-2.1275
3.8	362.64	362.69	3.8	-2.14683	-2.131
3.9	362.66	362.71	3.9	-2.14883	-2.13083
4	362.68	362.72	4	-2.15	-2.12817
4.1	362.36	362.03	4.1	-2.02017	-1.82967
4.2	360.78	358.86	4.2	-1.54607	-0.77042
4.3	357.68	353.4	4.3	-0.88033	-0.22015
4.4	353.28	346.48	4.4	-0.40197	-0.07634
4.5	346.95	336.77	4.5	-0.19067	-0.00426
4.6	338.49	324.48	4.6	-0.08112	0.0765
4.7	328.9	311.55	4.7	0.00789	0.2294
4.8	320.19	302.03	4.8	0.09964	0.5241
4.9	313.25	296.61	4.9	0.20618	0.9146
5	307.58	293.05	5	0.34337	1.31093
5.1	303.06	290.65	5.1	0.51577	1.61093
5.2	299.56	289.12	5.2	0.71543	1.78933
5.3	296.86	288.1	5.3	0.93018	1.89567
5.4	294.76	287.39	5.4	1.1407	1.95817
5.5	293.11	286.9	5.5	1.32887	1.99483
5.6	291.78	286.53	5.6	1.49165	2.02183
5.7	290.7	286.25	5.7	1.62643	2.0425
5.8	289.8	286.03	5.8	1.73533	2.05817
5.9	289.06	285.86	5.9	1.821	2.07083
6	288.43	285.72	6	1.88767	2.0795
6.1	287.91	285.62	6.1	1.93917	2.08467
6.2	287.48	285.55	6.2	1.97917	2.08883
6.3	287.12	285.49	6.3	2.00983	2.0925
6.4	286.8	285.43	6.4	2.03333	2.09583
6.5	286.53	285.36	6.5	2.053	2.0995
6.6	286.3	285.3	6.6	2.0705	2.10317
6.7	286.09	285.23	6.7	2.0855	2.10683
6.8	285.91	285.16	6.8	2.098	2.1105
6.9	285.75	285.09	6.9	2.10883	2.1145
7	285.6	285.02	7	2.118	2.11833
7.1	285.47	284.95	7.1	2.126	2.12233
7.2	285.36	284.89	7.2	2.132	2.12567
7.3	285.26	284.87	7.3	2.1365	2.12683
7.4	285.19	284.87	7.4	2.14017	2.12667
7.5	285.14	284.89	7.5	2.14383	2.12583
7.6	285.09	284.88	7.6	2.14683	2.12633
7.7	285.03	284.84	7.7	2.15	2.12867
7.8	284.96	284.77	7.8	2.1535	2.13217
7.9	284.94	284.77	7.9	2.15467	2.13233
8	284.97	284.86	8	2.1535	2.12733

## Sheet: Supplementary Figure 7
Supplementary Figure 7a	1 mm	3 mm	5 mm	7 mm	9 mm	11 mm	13 mm	15 mm	Supplementary Figure 7b
Time (s)	Magnetic flux F (Wb×10-5)	Magnetic flux F (Wb×10-5)	Magnetic flux F (Wb×10-5)	Magnetic flux F (Wb×10-5)	Magnetic flux F (Wb×10-5)	Magnetic flux F (Wb×10-5)	Magnetic flux F (Wb×10-5)	Magnetic flux F (Wb×10-5)	Length (mm)	Magnetic flux change DΦ (Wb×10-5)	The peak value of dΦ/dt (Wb×10-5/s)
0	0.96467	1.92567	2.226	2.2495	2.1505	2.00267	1.83717	1.67183	1	1.945	3.53067
0.1	0.85203	1.70017	1.94033	1.94267	1.844	1.70717	1.55852	1.41252	3	3.887	7.21567
0.2	0.42357	0.81672	0.8865	0.8572	0.79245	0.7195	0.64727	0.5783	5	4.54977	8.36167
0.3	0.1459	0.25703	0.268	0.25397	0.23137	0.20813	0.18593	0.16361	7	4.55167	8.4435
0.4	0.05336	0.09019	0.093	0.08874	0.08135	0.0733	0.0642	0.05677	9	4.35437	8.06317
0.5	0.00209	0.00591	0.00325	0.00493	0.00465	0.00462	0.00336	0.00263	11	4.0555	7.49517
0.6	-0.05651	-0.08963	-0.0955	-0.08963	-0.08211	-0.07301	-0.06427	-0.05817	13	3.7213	6.86292
0.7	-0.16262	-0.26543	-0.28213	-0.2666	-0.245	-0.21827	-0.19288	-0.17383	15	3.39	6.24453
0.8	-0.33892	-0.58435	-0.61728	-0.59992	-0.55362	-0.49897	-0.44362	-0.39912
0.9	-0.53253	-0.96962	-1.03987	-1.03558	-0.95925	-0.8731	-0.78395	-0.70652
1	-0.70185	-1.317	-1.45777	-1.45702	-1.36053	-1.2532	-1.12875	-1.01997
1.1	-0.81562	-1.56448	-1.76883	-1.772	-1.66527	-1.54455	-1.4006	-1.26765
1.2	-0.8765	-1.7075	-1.94933	-1.95633	-1.84983	-1.71783	-1.56617	-1.42108
1.3	-0.91015	-1.78917	-2.05283	-2.0645	-1.96067	-1.82133	-1.66483	-1.51273
1.4	-0.92917	-1.83567	-2.11317	-2.1275	-2.02583	-1.88217	-1.72283	-1.56695
1.5	-0.94005	-1.86267	-2.1475	-2.16417	-2.0635	-1.91783	-1.757	-1.59847
1.6	-0.94805	-1.88233	-2.173	-2.1915	-2.09133	-1.94433	-1.78217	-1.62195
1.7	-0.9541	-1.89733	-2.19217	-2.21217	-2.1125	-1.9645	-1.80133	-1.63998
1.8	-0.95873	-1.909	-2.207	-2.228	-2.129	-1.98	-1.81633	-1.6539
1.9	-0.96233	-1.918	-2.21883	-2.24067	-2.14183	-1.99233	-1.828	-1.66485
2	-0.96477	-1.92417	-2.22667	-2.24917	-2.1505	-2.00083	-1.836	-1.67233
2.1	-0.96628	-1.92783	-2.23167	-2.25467	-2.15583	-2.00583	-1.841	-1.67683
2.2	-0.96748	-1.93067	-2.2355	-2.25883	-2.15983	-2.00983	-1.84467	-1.68033
2.3	-0.96853	-1.933	-2.23867	-2.26217	-2.16333	-2.013	-1.848	-1.68333
2.4	-0.96958	-1.93567	-2.24183	-2.26583	-2.167	-2.01667	-1.85117	-1.68617
2.5	-0.97062	-1.93833	-2.24533	-2.2695	-2.17083	-2.0205	-1.85467	-1.68933
2.6	-0.97165	-1.941	-2.24883	-2.2735	-2.1745	-2.02417	-1.85817	-1.69267
2.7	-0.97268	-1.9435	-2.25233	-2.277	-2.17833	-2.02783	-1.8615	-1.696
2.8	-0.9737	-1.94617	-2.25567	-2.2805	-2.182	-2.03133	-1.865	-1.699
2.9	-0.9747	-1.94883	-2.259	-2.28433	-2.18583	-2.03483	-1.86867	-1.70217
3	-0.97537	-1.9515	-2.2625	-2.28817	-2.1895	-2.0385	-1.87217	-1.7055
3.1	-0.97603	-1.95417	-2.26617	-2.29217	-2.19333	-2.04217	-1.87567	-1.70883
3.2	-0.9767	-1.95617	-2.269	-2.29533	-2.1965	-2.04533	-1.87867	-1.71183
3.3	-0.97735	-1.9565	-2.27017	-2.2965	-2.19783	-2.04683	-1.88	-1.713
3.4	-0.97802	-1.95667	-2.27	-2.29633	-2.19767	-2.04667	-1.87983	-1.71283
3.5	-0.97868	-1.95633	-2.26917	-2.29533	-2.197	-2.04583	-1.879	-1.712
3.6	-0.97933	-1.95767	-2.27033	-2.2965	-2.19783	-2.047	-1.87933	-1.71267
3.7	-0.98	-1.95967	-2.27283	-2.29933	-2.20067	-2.0495	-1.8815	-1.71467
3.8	-0.98033	-1.96133	-2.27567	-2.30217	-2.20417	-2.05283	-1.88433	-1.71817
3.9	-0.98008	-1.96117	-2.2755	-2.30167	-2.20383	-2.053	-1.88433	-1.718
4	-0.97402	-1.961	-2.27383	-2.301	-2.203	-2.05167	-1.88283	-1.71633
4.1	-0.87365	-1.74117	-1.99533	-2.0015	-1.90417	-1.76	-1.60707	-1.4605
4.2	-0.45398	-0.83217	-0.90683	-0.87802	-0.8127	-0.7358	-0.66043	-0.59157
4.3	-0.15087	-0.25508	-0.2702	-0.25583	-0.23327	-0.20893	-0.186	-0.16586
4.4	-0.05436	-0.08955	-0.09537	-0.0899	-0.08137	-0.07244	-0.06451	-0.05777
4.5	-0.00236	-0.00447	-0.00666	-0.00601	-0.00523	-0.00427	-0.00386	-0.00399
4.6	0.05631	0.09104	0.09299	0.08796	0.08022	0.07278	0.06445	0.05657
4.7	0.16196	0.26738	0.27912	0.26425	0.24137	0.21798	0.19448	0.17215
4.8	0.3434	0.58797	0.61795	0.59975	0.54328	0.4984	0.44167	0.39385
4.9	0.54337	0.97647	1.04273	1.02965	0.93902	0.8725	0.77627	0.69257
5	0.7126	1.3225	1.45823	1.45393	1.34303	1.2519	1.12297	1.00877
5.1	0.82065	1.56855	1.768	1.7705	1.65758	1.54438	1.39673	1.2616
5.2	0.87888	1.71017	1.94833	1.954	1.8485	1.71817	1.56415	1.41743
5.3	0.91138	1.791	2.05167	2.06267	1.95983	1.82183	1.66387	1.51017
5.4	0.9298	1.83767	2.11133	2.1255	2.02567	1.88283	1.72283	1.56533
5.5	0.94022	1.86417	2.14633	2.16283	2.063	1.9185	1.757	1.59697
5.6	0.94745	1.88367	2.17133	2.19017	2.09083	1.94517	1.7825	1.6207
5.7	0.95325	1.89867	2.19067	2.21117	2.11183	1.96533	1.8015	1.63878
5.8	0.95783	1.91017	2.2055	2.22717	2.128	1.981	1.81633	1.65273
5.9	0.96167	1.91917	2.21733	2.24	2.14067	1.99333	1.82817	1.66373
6	0.96423	1.92533	2.22517	2.24833	2.14917	2.00183	1.83617	1.67117
6.1	0.96598	1.92883	2.23017	2.254	2.155	2.00683	1.84117	1.67567
6.2	0.9673	1.93133	2.234	2.258	2.159	2.01083	1.845	1.67933
6.3	0.9684	1.934	2.23733	2.2615	2.16233	2.01433	1.84817	1.68233
6.4	0.96943	1.93667	2.2405	2.265	2.16583	2.01767	1.85133	1.68517
6.5	0.97048	1.9395	2.244	2.26883	2.16967	2.02117	1.85467	1.68833
6.6	0.97155	1.94233	2.2475	2.2725	2.17367	2.025	1.85833	1.69183
6.7	0.97263	1.945	2.25067	2.27617	2.17733	2.02867	1.86183	1.69483
6.8	0.97372	1.9475	2.254	2.28	2.18083	2.03217	1.86517	1.698
6.9	0.9748	1.95017	2.2575	2.28367	2.1845	2.03567	1.8685	1.70117
7	0.97588	1.95283	2.261	2.2875	2.18833	2.039	1.872	1.7045
7.1	0.97663	1.95533	2.264	2.29117	2.19217	2.04217	1.87583	1.70783
7.2	0.97697	1.95767	2.267	2.2945	2.1955	2.04533	1.87817	1.711
7.3	0.97728	1.95833	2.26833	2.29583	2.19683	2.04717	1.8795	1.712
7.4	0.97765	1.95817	2.26817	2.29567	2.19667	2.04733	1.87933	1.71183
7.5	0.97812	1.958	2.2675	2.295	2.19617	2.04667	1.879	1.71117
7.6	0.97857	1.959	2.2685	2.296	2.19733	2.04783	1.87983	1.71167
7.7	0.97872	1.96117	2.27117	2.29833	2.2	2.05017	1.88233	1.71367
7.8	0.97855	1.963	2.274	2.30167	2.203	2.0535	1.88583	1.71667
7.9	0.97838	1.9625	2.274	2.30183	2.202	2.05383	1.88517	1.71683
8	0.97767	1.95867	2.26967	2.29717	2.19683	2.04917	1.8805	1.71267

[truncated: 11 more sheets: Supplementary Figure 9, Supplementary Figure 10, Supplementary Table 1, Supplementary Figure 11, Supplementary Figure 12, Supplementary Figure 13, Supplementary Figure 14, Supplementary Table 2, Supplementary Figure 15, Supplementary Figure 16, Supplementary Figure 17]
